# Supplementary material for: Genomic islands targeting dusA in Vibrio species are distantly related to Salmonella Genomic Island 1 and mobilizable by IncC conjugative plasmids
Source: PLoS Genet. 2021 Aug 20;17(8):e1009669. doi: 10.1371/journal.pgen.1009669 (PMC8409611; doi:10.1371/journal.pgen.1009669)
Supplement: S1 Dataset — (XLSX) [file pgen.1009669.s008.xlsx]

## Sheet: IMEVchUSA3
IE	ORF	start	stop	strand	Pfam	Pfam name	E-value	predicted function	aa_sequence
IMEVchUSA3	1	3	119	+				hypothetical protein	QSSMGATLNLRLNDTSILLDNSLSCKDLSVFCFWLILN
IMEVchUSA3	int	205	1305	+	PF00589.22	Phage_integrase	1.3e-16	Phage integrase	MASFTIEKRKTSKGIIRFRCTVRVKKGNDVVYRESRTFGKRSDAKEWGTLLMSKLDTHGLPGRTEKPTIRELILLYLNDSLTAQKVGRSKQYGLNMLVDTDLAKIRADKLTVSDLVAYCKDRKSSGVKPQTVGGDISYLRSVFKSARPIFNIDVDDSVISDAYYTLYQLNLIAKSERRSRRPIGDELDRIRAELLNRQEHRSAHIPYLDILEFSILSCMRIGEVCKILWEDVDEKSKAVKVRDRKDPRKKEGNHMWVPLLGDAWEILQRQPKTATCIFPYNSKSVSAGFQRVRSKLGIHDLKYHDLRREGASRLFEQGFSIEEVAQVTGHRNLNTLWLIYTELYPNRVHEKFNLLQRQKGMSVGKD
IMEVchUSA3	3	3916	1490	-				hypothetical protein	MKDLYLQILSELPSSLSPTEEVNFLTSVLRSLLQVTALTSLELCVSEVPENEQDVFRFIRRMEQPSDGTPIEILEALIPLLRTYVDRNLCKGWYKENGLDSGLSAQLNEWVTFRNDTTAHGILSQKDANIWAPKSKELIHTSLNILNGLLPSFDHKTHELKSYDVKLTLPLVRSYRPIVVRKAKCQRSIWKLSGQVLSLEDAQRFSAELEKGCIFSQRSQAKYGDYLASNDITVENSAVTHSFIHNVPLRQTDTFEGRKRELSKLAEWFNDYDSRACLVFGDGGFGKTTLVLEFLNKLLEGKVAIDHPRPQVISFFTAKMTRWTDQGLVHLKGVSDSMDECIRELIKAFNPVLTKDWYETHGDRLIQKAANFLKDEGLDRDDVLFVFDNTETLATSTNE…
IMEVchUSA3	4	5752	4016	-				Phage protein	MKGLQFQRLVLLSDSKKLANQFMFPKRLNLVTGNDNSIGKSTLVKSLLWAIGCDPKFDEEWKSQDVKTVLYFKVNEKEYVVSRYVDGLYFGQKNSPLQKYTKVTGKFAMDFAKEVGFDLLLANKNGELDCPPPAYYFLPFYIDQKKSWDEPWNGFERLQQYGNFRTNLIKYFCGYLSRKHFELEDEIFEQKAADREATQQVERISEALSVLEEAAPEITVAVTQEELESIQIEIEVELKEFSNHQTNLFDQQSVLANEIHDLEQQYILASSSARELEEDYTFAVENVPSDSLECPLCGTEHDNSLLSRAGLLADKEGLEQQANSIKATLIEKYRQREELVQELEFVAYEIDRINEKYIKADSSEEKSDTQCAFEHALYSVSQRKVNSSVLQKKEHFQLQ…
IMEVchUSA3	5	6877	5804	-	PF14130.6	DUF4297	1.1e-47	putative phage protein	MADNPLAAAQREFAGASTFGKYNFQFHWALCEVIEKHKNNKEYALLIEYHEDIVIADSLDAKLAKFEFYQVKNQGATFTSAALTKRKKGTNKELKNSVLGKLLSSCINTEYEDRITKIGLVSSSGFNFKVDKDLKLDVLKVGDIAEIDLAKLTENINAELGIDVLPEHLQFIVPEIQLKNQEDYVLSQFARLVESLFPGALCNPVNIYRSVVDEMGRIGRIEYDYKDWVRLIAKKSLTSTEVHKVLSQHSSHHCVDDLKSDFDDLANDLGWKSKKKRTFKGKLALLALRRAGFMSALDIEITDLFKQSYIKVDEDNYNDDSTYIEALLQQANDDGLCAKVSNQDELLLEVVYCLLKA
IMEVchUSA3	6	7372	8646	+				SSU ribosomal protein S2p (SAe)	MRREWEKSSAALKAAEARNFAPLGSSVPSVQSLLRPEPIQETTREKVERQRKERQEQSEKDWAKLQDQQKNAEEFMLGWMQNTVTQPQAQLWTDLFTAETSEEQKQFIKQCNVHLNNPVREGEIVIVPTTKPTSEQEKKALADLQEDAQAASTELAKLTDEQVATVNRHLELLDYYANQAFAKLKQDGLPSDYYAYASLGVGMATAGVEQRLKNISDVLLEINDLYASQVAMASRTGGINYGPFVAERAELFKKLDGSFAGLSKRSVKLPIYTQVKRNLKLSTKSVIHNADEILKTGFVKNLGKRIANVSIGITAAKGVGYVGLVLGAASGVNNIYEACKVDSTGNCGKTTSVEIGGFIGGLVVGGKLATWAVGGALLLVGTASAPVVAVASIGAFIAG…
IMEVchUSA3	7	8643	8984	+				hypothetical protein	MIEFIKSFIAWYALIWALPGTIVGVVLALGSEERIAWLDKQLSKDAEKLHENYQCMTSYNIFSRYIDYCITYPAIHHRSHDMPRIIGIFMWVNTIGIWSWIIGFISAAASKFL
IMEVchUSA3	traN	12113	9378	-	PF06986.11	TraN	6.2e-15	hypothetical protein	MKTVASALIVTISCLPLQGNANTPPSSALSSVGKDAQNFGQNLAAGTSMPTLQDGQLHMDGNTPIDVNDLFPGTSSQNGQASDYFPDANQPDVNVLKDIFSDADAMDDVGKSAKSALWADANQANPSVAGAAYKVLLDAANRSRPDFSNDPVLNLSKNTYDNIDVIAAGFGDCSAETTIKKSVIQTHVPDYQHCQRVEDQSADCEITHRYDASVIKHYDGPYNLKSCGTGCAELWIGKVGDNYWSGYCKIYEQYTRVQVTNPAAIVSATLEYAKWDDYMQVWVGKSGQEQKVWQGPNGNFPPETTGQCELSTSWERNPNTDVTQYFKNVNPGDVVTFKIRVSVSGNGEGFGRIRIHYDPAKAITKDEWSPQTCISAANTVIDGLKDGFAEGNVSCIDNP…
	traN				PF06986.11	TraN	6.5e-27
IMEVchUSA3	sgaC	12785	12231	-	PF05280.11	FlhC	3.2e-09	Transcriptional activator	MEWQGNSGWLGRWIAARHMALAGYITKIIMIETGLTYKQVRRLYKDLENDGHELKRKSRTFRGGATLIQSHTSKIQASLLMQMYCNIGGEVVLKSVQITALNKAFRMYHAIRKEVPGMKGARWAPFDITDAWCLASELRSGDGMMEYCDTCQCTYFTSVNQRTCVECPFCAAEKSSGKKALTAA
IMEVchUSA3	10	12967	12788	-				hypothetical protein	MKHKFVWGCAALLFLSVAFLISQDGVARHDWIYMAALPAVIFALWLQYRQVFGRKNEDE
IMEVchUSA3	11	13152	13412	+				hypothetical protein	MKKLIGWFCLLVTLFFAYKVTGIGGIILLIIPTVVIISVFYSSKGNHQIPNDLSSSESYEIDHKNDIEPPIPDASRTGEDWRGLPY
IMEVchUSA3	12	14067	13585	-				hypothetical protein	MKYTLWDICLCVSLMATSVIVIDIFSGSTYEKMLSIFNNEFVVFLEFGYYAFCYTFIFFLILICCLFLIKKLTNNKEIKVAHYSYICSMQYARVYYLIMFLFFPIVLFALDLSLTVTRTMKSFVGEHIFSSRGVMLFFAVVCGYCLVRPIKNIFSPIKQG
IMEVchUSA3	13	14256	14095	-				hypothetical protein	MSLIRMLFLYTAFCLRYIRLHIMFKEPFKVLYNKFPFFEFIVRMVYLLLFPNI
IMEVchUSA3	14	14606	14253	-				hypothetical protein	MNKALIQLKLRERQLTEELEQIWTEMAMMPVPEISLENIPLSQVIDLLKLMILEGEGDWLVGPVERVGDTLVTSAKALRIASQQTGVSYHLLLGSLSRAQRGPRLSCKGDMLTLNIK
IMEVchUSA3	traG	17985	14599	-	PF07916.11	TraG_N	8.4e-80	hypothetical protein	MFTIHSIGDAGFLEQILIAVAMVTGSGDFEKMVSVGLLLGAILVGFQSLFQGAKTWDWHQVFVCWLIYSLAFGATTTVTIEDAYDGDVRVVANVPIGPAAVGSMISEVGYGLTKLFEVAYSPIAPGITEHKFLDSLELLVKLRNTQMQSAMWDAWNNALGGGDVDVNKSLINYVAECTAVKFVRGEVTEAQLNTQNWQQALQFQSQLFGTQLFLSPSGPTDETCTSGWVKLSQAIDTAFAAGLSQQTLGYLVGKTDAVNATTDALDALHAQNVATGDYIKAHILKPIMQRGFAQFYSDMRDPYAEIMLKQAEMQRNTQWTAEQNLWMKSIRPLMTLIEGLVYAITPLAAFIMVIGSKGIMLVGKYFQMLIWIQLWMPVMSIINLYIYTQGQEVLSNYLS…
IMEVchUSA3	16	18195	19073	+				hypothetical protein	MKLKQVIALSLAGLLAGCASTVNNTYQTNHSRAYNLAQAGGLYDAKDYSISKAQRESLISQGWDASGSALLFNSSKGLGLGWNQSLGFGLATTLFKPKGVMERDSLFGWVPESLASTPEQARQVMSEKVLSATEAGLKQTQLNFEIGNRHLHLNVPFVGDYLFSSVQIVAPNQGCPTWEAAGKDLKQTCQISITVYSPADSSQSVPDFVLPQQTGYAFSANDSSDYSRLNVELPKSTKISKVQILSAISQHLPPWIFVFTASEKQENGKYSAPIVWDQGKAQLFVTPENFHM
IMEVchUSA3	17	19182	19078	-				hypothetical protein	MTPLMWGMIGLLGFFSVVTLGSLYLYFKNHGEEQ
IMEVchUSA3	18	19250	19396	+				hypothetical protein	MAKTLEQIIRQEKPAVVQQAKKKAAKIIAEMDKKSLNVTKVQHPDRQK
IMEVchUSA3	19	19698	19426	-				FIG01062815: hypothetical protein	MLGQNHAKIHQFDVCGRVYYRGIDYTNREGELVVETLEATSHDEAEQLFRKAVDELAREFNQTVARVEMTFTLDLTLVEDGESDEPYLVH
IMEVchUSA3	20	20107	19796	-				hypothetical protein	MYFSTFVLIMIITVGVIAFGATLVARLLQTGWYSVCRFMRKTRPVQVVSPLVETAEFKNGEWLRPAYACESSVVTGFIEQAPIDGEVVSKPALIAHRVSKLIG
IMEVchUSA3	21	20381	20905	+				hypothetical protein	MYIRIIIVCILLTILTTYLWHIHEYQYFYWSLVGCFCVIMLSILTSKADSYIKGMLLILLGISLGMLLPNFMIPVPEFKGDALDDFNKNMWLFKNLVTYSCTGAGGSLIANLANGFLSKTDVEITKNSSPEINKLTEQLMSTRAEMKQLKRYIFLALIIPSATSVIMFSIFLFH
IMEVchUSA3	22	21186	20902	-				hypothetical protein	MEKWVRERAHVYVRHGGKTARRAMVKRLIAALEDIAANEKGVQFPTQVGRAHIHRYYTRHQHLSGVTLRDHFYAFRLLWELLGRVGEPPRPKLV
IMEVchUSA3	mpsA	22172	21207	-	PF12835.7	Integrase_1	7.3e-18	hypothetical protein	MRSERANPDARNFGLRSRDMSKAGLNALKEGMKSFQSIATIYDRWRVFSTWIKSEQGIKDMRDIDKGHLVTYAAHLNDRYERGEIAPSTAQNYLSAVNRVMEIARGDRQVRVDPVAEGGLPKRSGIASGDRSVSEVAHSVAVGTASERLGALLELQRNFGLRFEESAKLNAVKALREAEKIGSVSVKDGTKGGRARTVPITNATQVIALQRAVAIQDGRSMIPADQSYREFRQDAYREIGRHPVNFHGERHHYAQTRYRELLGAECPVKAGVKHGGAHHEYLAKALGISVEQARTLDKEIRTEVARELGHGRIDVTNSYLG
IMEVchUSA3	24	22968	23081	+				hypothetical protein	MAFCEEVCRSPHLDASIASKNGFLIAFQFAGLKHTVN
IMEVchUSA3	25	24324	23239	-	PF01734.22	Patatin	7.4e-17	hypothetical protein	MIGESDKHIALALSGGGIRAMVFHLGVLRFLAENNALERVSHISTVSGGSLVLGLLLQDTQMQWPTSSQYLGTSLPSIRKRLCTQSLIGGMLRQLKSPRNWGFLFSRANLLAFALRDEWGVTTNLSELPIKPEWSINGTTAETGKRFRFKQKDLGDYVLGYAPSHDFPLANALAVSAAFPGGIGPLVIAADQHEWRKRAWDEPIEDAKLVPPPYTNLHLYDGGVYDNLGLEPFFDAGKGVIKANLPEEATIIVSDAGAPLMQGFSFSRLNPWRIKRVADIMSDQSRALRIRTFVNYLIKEKGKGAYLFIGESVSDDIPCTSAIFASGFPTTLRKLTESEFEKILDHGYQVSKKFHRQFGNS
IMEVchUSA3	26	26567	24321	-	PF14457.6	Prok-E2_A	1.6e-41	hypothetical protein	MAGTYYDLANTTEIQDVSALTISRTKCLFDAVEQHRDYSLVQLLRFPVDGEVKTECIIVDVECDDIPPRNAAGILYRERLALCVSSDPGRLVEVLALRKDFPILMHQNQGIPGYPASLCLYFEPAISVMRTWTPQTFLRRIQWWLEKSAQGELHPSDQPVEHLFFASRYELVLPWNLEKLREDKCRFVIARSPERPDGGFTCFLQVVSSADANSGTTTHIELDLPPIVHGTVEHDPSTLGELADILLNRQVDVIAGLRSALCDLVDQNGAIAADSDKATIILLRVPICRTLDSEPEGSTYRAFLLPIGALELGVAISALIKHDNKYFQDIFGNPHTNLAWREKPIFPMEVLKQNDSATARRQSGIVDKGPTGVLVGAGSLGSAILNLWGRSGWGNWTVL…
	26				PF14464.6	Prok-JAB	1.5e-12
	26				PF00899.21	ThiF	4.3e-12
IMEVchUSA3	27	27721	26567	-				hypothetical protein	MAVRHQVIFYPVGNGDTSQIILDNGRRILMDYRHQQKGEDPSSPVIDLKARLRKELQDAEQDYFDVVAFTHADDDHISGSTEFFELQHAKRYQGGGRIKIRELWVPAAMLLETADNAHQSEEFVILRQEARHRLLEGKDILVFSKPQSLMDWLIPKLKERGESEAARDHLFIDAGTITPSFSLGQDSIEFFCHSPFIKHCDEGDIIRNSASLIFNIRFDADGNRYDYLAIGDAEWCDLEEIVSITRYHKNEDRLIWDLFNIPHHCSYKALSDEKGEQETEPKPLVKELLKMGNSDAYEVSSSRPIVNNKEGREQIQPPHIQARKAYERYLKSINGRKFLVTMEEPNANKPEPLVFEITSGGITWKRSGAVGAPAIVTSTPPRAG
IMEVchUSA3	28	28127	27798	-	PF01381.22	HTH_3	1.5e-09	Antitoxin HigA	MRNTKRRPVTVGQMLVTEFLEPMNIEINELAEAMGVHRNTLSRIVHDKGALTAPMAIKLAAALGNTPEFWLNIQHSVELWDVRHRVFEQEAKNVKMLKPNLEHREVALH
IMEVchUSA3	29	28435	28142	-	PF05015.13	HigB-like_toxin	9.4e-36	Toxin HigB	MAVEFRDMWLEAFYEDDQNHRKIPSTIKGALFRKLEILDAATQESDLRIPPGNRFEHLEGNMAGWCSIRVNKQYRLIFRWIDGIAQDTYLDPHVYRG
IMEVchUSA3	30	28739	28512	-				hypothetical protein	MYWLLSFSPITYLLVLMGDELSCRYYGVDVVYLMISVSISTSGSGLLEGSRIRSLHTYRRFVRATVPYPNDLSDH
IMEVchUSA3	rdfN	29025	28795	-	PF11112.8	PyocinActivator	1.1e-22	FIG00640518: hypothetical protein	MNTAFLLMAEYESAVVPLSQISQKYFGLAPQTAKFRANAGKLPVPVFRASQKAEYLVSIQDLAEYIDRMREGAREL
IMEVchUSA3	32	30610	29132	-				hypothetical protein	MHSNTQRLPVQRDENLSDLAYHKAVTPADFTDLLGIGREAYCRYVWSPHINPHKSANKPAAWQAIGQRQFGKPVSKLIDIKLQAEGYVAKTGVRTCSLDLFVSPNQFFDWRNTKQLAQLHANWIDIDTVGHDVISQEQQESLFTEVLQILCEQSLPAPTGYVASGSGGMHLYWIYEGVPAYKWRVRVWREISLILARTLKQARPSDANWIVDFAASRDPARVLRLPGTFHGKSGRVVQAFVGGPVYDFNKLAALLVRSEQNQQAIVLHQTGRLKDLKQTPKPAKPPQSKPTKHPGRHTIGQWWFRIHSVICSQARSKGVAEGKRDLHAFILYIALRHIKRSPEDAYQAIKALNAEFIHLTEDELASYLKTAQQKHYKYTKDSIAEYLESNLGIASDFLF…

## Sheet: IEVchHai10
IE	ORF	start	stop	strand	Pfam	Pfam name	E-value	predicted function	aa_sequence
IEVchHai10	1	251	126	-				hypothetical protein	MMPLLVLRFSIVKLAIILKSGNLNYVPHSLRDTYGARNSKK
IEVchHai10	int	787	1305	+	PF00589.22	Phage_integrase	2.7e-17	Phage integrase	MNRQEHRAAHIPYLDILEFSILSCMRIGEICKILWEDVDDKSKAVKVRDRKDPRKKEGNHMWVPLLGQAWEILQRQPKTSACIFPYNSKSVSAGFQRVRSKLGIHDLKYHDLRREGASRLFEQGFSIEEVAQVTGHRNLNTLWLIYTELYPNRVHEKFNLLQRQKGMSVVKD
IEVchHai10	3	1548	2135	+				hypothetical protein	MIDSYDHEIRDALHRKKLSTSHYRRPDTLVVNELGLLHGSNRVDVAVINGCIHGYEIKSSRDTLKRLDGQLKTYSSALQKLTFVVAPNHVDELMTNVPEWSGIIVATKGKKGAISFKTLRLAKKNPNFDVISASYLLWKDEAQSLLKSKGFRPKDVNVCRKDLYDLIGRSLDTHEIVSSIRKALMSRENWRADEQ
IEVchHai10	4	3180	2098	-	PF14350.6	Beta_protein	2.8e-51	Phage-related protein	MNYKPYLPILKWRQGEYQALLRLNSHIKQALYPLFVVPPIEYDFESKRPKKTAQDYIEPLVDRIEKKWGKGLASIQLHESLHDELMNDGTKVPIHIFNQLLTSQTTIQPVIMLDYTKTYIDTVIEYSKQKNCGLIIRITFETLADSDQMSRLDNWIDQYDLNRANIDIVVDYDTKAEYVPNEKLAFVTSILISNIDSFDSYRAIYLAGTTLDFSSVPTKSSVTQPREYWTFFKYFYKEKVATIPNLGFGDYAIEPPGFAPSLDMRKIKPAARIIYSTEDCWAISKGSAFRDNPAQMHDMCHDFVYKSGHFIDKKLSNGDMKIYECAHKQCSNGSLTTWKEAGISHHLSLIVHQLANFHET
IEVchHai10	5	4435	3182	-	PF06114.13	Peptidase_M78	2e-05	hypothetical protein	MILTDEQLTLTKESLAKFKEAHKKVSNQSDPFGAMEKNAIESTIEQLSNEIKTYTDAQEKRIVLKNKLDINELKEQLILNRIYAGVSQDELASALNISQSTLNRLEATRYETATLSLLLKCSDALKNPIKVVTECLGGKEREIYNFETSQEIPFWELIPIKELVHNKWLSAQNAVEELKQLIVSSGSLTNFAYHKKSSFNEKSAKQAALFAWETKILSEAQNVIRENKVEFTEYNPAWISELLRLTKAPNGPLIAQQLLLEKGIVLVIEKHLQQTYLDGAAMLSEEGFPVIGMTLRHNRIDNFWFVLFHELAHVYLHLLTNKFPVFLDEKVGEGDDSDDPLENEANNFARNTLITPEKWAACVSPVMTTPKAVEIDAKNLDIHPAIVAGRIRFEKNDYT…
	5				PF01381.22	HTH_3	2e-05
IEVchHai10	6	4910	4419	-				hypothetical protein	MVSKFVQLKNAPFAVLEEGVHEFSLQDFKEMFVYNDVRAKQYKGLTAAISNLKEAGCPAIYIDGSYVTQKPVPGDYDACVDYTGVDLGILDPVFRTFDNQRQAQKEKYEGEFFPHHFKADHIGTIFIDFFQKEKHSGGRKGIIKLDLTNIDLVELGVHSDSDR
IEVchHai10	7	6727	5489	-	PF02386.16	TrkH	2.8e-57	KtrAB potassium uptake system, integral membrane component KtrB	MLKLPIAVHEPITWIQSLFTATSAVTVTGLVVVDTGTQFTLFGQVVIAILIQCGGLGLMTFAIVTLIALGGKIGFLERTVAREAFNQTDSSTLVATAKSVLMFALTVELVGMSILTWYWSDELGWVTSLFHGFFYTVSAFNNAGFALSADSLMPYVDDPVINLTITGLFIIGGLGFSVWMDLKRNHRWSKLTVYSRMMITGTVLINAVAVIAIYLIERDNPNTLAPLSELGKWLASWFQAVTPRTAGFNTLAIDQLEDATTAIILVLMFIGGGSLSTASGIKVVTFMVLILSTYAYLRRDEQIHVFKREIAKDTISKALALTMISVVVTWLAIFALLLTENAPMIDVVFEAVSALGTVGLSRGLTGQLSASGELIIIFMMYMGRLGPLTLAYFLASPRQ…
IEVchHai10	8	7508	6855	-	PF02254.18	TrkA_N	1.5e-23	KtrAB potassium uptake system, peripheral membrane component KtrA	MAHFTVIGLGRFGIAASLELIHLGHTVTGIDRDPKIVEKYVEELTQAIICDSTDENALRELDLGNSEAVLIAIGEDMQSSLLCTLALKNLGVKEIWVKASTKAHHTIVSKLGVQRIIHPEEEMGVRVAQALNYPMVNNYLSLGHGLYVVEIHIRASLHDMPIGQILGDAKGSVQTVLVKRDQEILNLIGHDFIIKANDIVLLCGTRAELKYLAPRLV
	8				PF03446.15	NAD_binding_2	4.3e-06
IEVchHai10	9	8982	7522	-	PF02386.16	TrkH	2e-59	Trk potassium uptake system protein TrkH	MINIKNTIRLLLMPMLWMGIVQGTFGLLSLFVFQDHISGDFFTPSIGMLVGVFLFSVILRKSELHKVTFRDALIFASLTWVLTGFLGALPIHFVTKVSMTDAIFESISGLTTTGATVLSGLDDMPKSFLLYRQFLQWMGGLGVVIFVVAVLPMLNVGGMRLLKAETPGPIKDDKLSPRINKTAHYLWGVYLTITVMCALAYYLAGMSAYDAIAHSFTTVSTGGFSTYDASMWHFESHLILMLSNIFMMLGAISFGLHFRVFRNGFAGLRLYASDEESRVFILTAIALSVILGWYIFSHSAYEDFLTSLSFAMFSVVSFMTSTGFGAADLSSWPAASALFLVFCAYLGGCSGSTAGGNKFVRDIITFKVIRREIRQLTYPRAILPIRYQGRVVAPDVTNS…
IEVchHai10	10	9673	8975	-	PF00072.24	Response_reg	5.6e-25	DNA-binding response regulator KdpE	MNYKILVVDDEPQIQTFMRISLAAEGFDYVGADSLATAKVQFERVQPHVVVLDLGLPDGEGIEFLSMIRQSSKTPVLILTARDQEEEKIRLLEAGANDYLSKPFGIKELIVRIKVLLRDLVSEHFSEDIVTFSALKLQKSTHQCWLSDSEVILTKKEFAFLEMLMKTPGQLVKQTDLLREVWGHSHTADTHYLRILVSQLRKKLNDSADEQHTIKTESGLGYRLVTAGSIRD
	10				PF00486.28	Trans_reg_C	4.5e-21
IEVchHai10	11	10713	9676	-	PF13493.6	DUF4118	3.7e-20	Osmosensitive K+ channel histidine kinase KdpD	MTYIAMSWKQKRYLLSASVFVLALVVSLGLDHWLGSTIAVLLILQLSIVVIALQCHSRIAYVAAIAEAVSFNFLFTTPRYSLQMFHLDDIINLLVFIVVAFTTSQLAERYRRQQNALEQVQLRHQILLSVSHDLRTPLAGIIGNLTTFKEYQTQLQAKEKDELLDSAIKESHRLHQYIENLLQATKLQHGVVRIQKQQESIVHIVKSVIGRIPSSTTSIEVVVNEAVSLVDVSRALLEQALFNVLDNALRYSPKDKQVCVTIYQNQQNVVIDVYNQGQSLQPDEAERMFELFYSGKEKRSDDSGSGLGLSVAKGVVSAHQGHIECVEVQQGCLIRISLPSSQQGE
	11				PF02518.26	HATPase_c	2.1e-17
	11				PF00512.25	HisKA	1.5e-12
	11				PF14501.6	HATPase_c_5	3.2e-05
IEVchHai10	12	12031	10943	-	PF03824.16	NicO	1e-44	Nickel/cobalt efflux transporter RcnA	MDFVALLQQGNGWFFIPSAILLGALHGLEPGHSKTMMAAFIVAVKGTVKQAVMLGLAATLSHTAIVWLIAVGGMYISQKFTAENAEPWMQLLSGVIIVSTGLWMFWRTWNDERAWHKAHNHIHNHTHEWATQVVDTGHGHVSLSLIEEGAHNRFQLRILHGKPLKAEGVKILVPSHNGQGTDIYNFIERDGYLESDTCIEVSDAISVKLVIGHHDHTHDFDVHFIAGSHSGSETNEYQDAHERAHALDIQKRFENRDVTNGQILLFGLTGGLIPCPAAVTVLLICLQLKAITLGATLVVSFSIGLALTLVAVGVVAALGVQKATSKWSGLNNVARRAPYLSGILITAVGIYMAIHGYISLIS
	12				PF13386.6	DsbD_2	1.8e-07
IEVchHai10	13	12165	12437	+	PF02583.17	Trns_repr_metal	9.1e-23	Transcriptional repressor RcnR	MSHTTRDQKKLKTRVSKIQGQINGLKKMLEEEHECHDVLQQIAAIRGAVNGLMREVIKGHLLEHVVLEEDKEQRKADMEIVLKVLDSYIK
IEVchHai10	14	13279	12941	-				Methyl-accepting chemotaxis protein I (serine chemoreceptor protein)	MIGSVRQETEQTVRKMTQSSQLANTTLSIANEAGDAFQEISLLISQISDQNAAVATATEEQATVAKDVDSNILNIRDLSIQTQTGADQTSSSSSELARLAEHLNELVLKFKI
IEVchHai10	15	14483	13419	-	PF12729.7	4HB_MCP_1	6.9e-11	hypothetical protein	MIRNIRITTRTVISFGFLGLVCLFLGLFSIVQLSKLNDTTDILALHRMPAIVTAEKMRRMILLSQISVAELSDAKILDQQIKIKDTINALMIEYGKNESEIRHKLKSQTAIDMLNDIKRAHEKLISSFPKLFELTEAGEFELSINYRETTVNNNSLELRKLLDKLVEYQQAEAARSNEQATASYKASQTSLIIGIILTILTMGIMAYFYSLSLIVPLKNSVQLAKNIANGDLTNIISDNHNDEAADMLRALNEMQDQLSSTISKISESSQQLATTSEELSSVTIHSSEVLTQQNDKLNMAATAVSQLTSAIEEVARTANKTFTKGNPRIRNKRALFSRKSKVYRICTKCYSRYC
	15				PF00672.25	HAMP	1.7e-06
IEVchHai10	16	14914	14726	-				Mobile element protein	MSEHKCYHKFSFSQTAMYQVKLLLGGKFSLRNYNARVGEAYAMLKVLNKLIGVGMLETCRID
IEVchHai10	17	15362	15234	-				Phage integrase	MPKQKNTRAVQILLGHSKLDNTIRYLGVELEDALRLSEQTDC
IEVchHai10	18	15771	15890	+				hypothetical protein	MNGRLMPLHFTEDNFLMLTSSSILLVNMKFGYKLKLFQP
IEVchHai10	traN	18778	16187	-	PF06986.11	TraN	3.3e-15	hypothetical protein	MPTLQDGQLHMDGNTPIDVNDLFPGTSSQNGQASDYFPDANQPDVNGLKDIFSDADAMDDVGKSAKSALWADANQENPSVAGAAYKVLLDAANRSRPDFSNDPVLNLSKNTYDNIDVIASGFGDCSAETTIKKSVIQTHVPDYQHCQRVEDQSADCEITHRYDASVIKHYDGPYNLKSCGTGCAELWIGKVGDNYWGGYCKIYEQYTRVQVTNPAAIVSATLEYAKWDDYMQVWVGKSGQEQKVWQGPNGNFPPETTGQCELSTSWERNPNTDVTQYFKNVNPGDVVTFKIRVSVSGNGEGFGRIRIHYDPAKAITKDEWSPQTCISAANTVIDGLKDGFAEGNVSCIDNPADASGCTVINGVRICESQLSPSPINSIPRLCKKVSVKGSYDFYKGQMT…
	traN				PF06986.11	TraN	1.2e-26
IEVchHai10	sgaC	19594	19040	-	PF05280.11	FlhC	5.9e-09	Transcriptional activator	MEWQGNSGWLGRWIAARHMALAGYITKIIMIETGLTYKQVRRLYKDLENDGYELKRKSRTFRGGATLIQSHTSKIQASLLMQMYCNIGGEVVLKSVQITALNKAFRMYHAIRKEVPGMKGARWAPFDITDAWCLASELRSGDGMMEYCDTCQCTYFTSVNQRTCVECPFCAAEKSSGKKALTAA
IEVchHai10	21	19788	19597	-				hypothetical protein	MKNTVKHKFVWGCAALLFLSVAFLVSQDGVARHDWLYMTALPVMIFVLWLQYRQIFGRKNEDE
IEVchHai10	22	19961	20221	+				hypothetical protein	MKKLIGWFCLLVTLFFAYKVTGIGGVILLIIPIIISISVFYSSKCNHQISDDLSSSENYEIDHANDTEPPIPDVSRTGEDWRGLPY
IEVchHai10	23	20776	20228	-				hypothetical protein	MDKFDLLYDSAFNLFKAAEENQKRVDDSLKVLEARSLDLSRTINSINVQFKNELKSTSEIASQKIIDSVSCGLEDARTNAIEAARVYKNNARFSVFKLSLTFFIFFLIAGGILWYFFIKDIPTIEELYQIRAEQKVLTERYEKLRKYGDIKIYGENEDPYIKVKPSGCHPVEDGYYCEIIPK
IEVchHai10	24	21489	20776	-				hypothetical protein	MKLYENVVIGNFLYGLGFSIGQALDEKTIPSMINLLQQTPADKILADVVLEFPGVVRVIEFKNADGSLAKEKEKKKQLELALKNNEYYQGISRRVHWYIETKPFERECVNNIKPYLDAFNDDDSMFTLETFINDITLSVLNPNEKIKSEELQAYLSLLKSCQGDGKVGTGGIIVSVSSEGIKYVQFSDIMQLRLQHKEFVQEVKNEYESIMKMSFSKKRSRNLQMERDLGDDWEMSL
IEVchHai10	25	21914	21552	-				hypothetical protein	MNKALIQLKLRERQLTDELEQIWADMATMPVSEMEISPENITFSQVIDLLKLMILEGEGDWLAGPVERVGDTLVTSAEALLIASQQTGVSFHLLLGSLSRAQRGPRLVYKHEVIILYLNS
IEVchHai10	traG	25293	21907	-	PF07916.11	TraG_N	7.8e-78	hypothetical protein	MFTIHSIGDAGFLEQILIAVAMVTGSGDFEKMVSIGLLLGAILVGFQSLFQGAKTWDWHQVFVCWLIYGLAFGATTTVTIEDAYDGDVRVVANVPIGPAAVGSMISEVGYSLTKLFEVAYSPIAPGITEHKFLDSLELLVKLRNTQMQSAMWDAWNNVLGGGDVDVNKSLINYVAECTAVKFARGEVTEAQLNTQNWQQALQFQSQLFGTQLFLSPSGPTDETCTTGWVKLSQAIDAAYSAGLSQQTLGYLVGKTDAVNATADALDALHAQSVVTGDYIKAHILQPIVLRGFAQFYSDVHDPYAEIMLKQAEMQRNTQWTAEQNLWMKSIRPLMTLIEGLVYAITPLAAFIMVTGSKGIMLVGKYFQMMIWIQLWMPVMSIINLYIYTQGQEVLSNYLS…
IEVchHai10	27	25503	26381	+				hypothetical protein	MKLKQVIALSLAGLMAGCASTVNNTYQTNHSRAYNLARAGGLYDAKDYSISKAQRESLISQGWDASGSALLFNSSKGLGLGWNQSLGFGLATTLFKPKGVMERDSLFGWVPESLASTPEQARQVMSEKVLSATEAGLKQTQLNFEIGNRHLHLNVPFVGDYLFSSVQIVAPNQGCPTWEAAGKNLKQTCQISITVYSPADSSQSVPDFVLPQQTGYAFSANDSSDYSRLNVELPKSTKISKVQILSAISQHLPPWIFVFTASEKQENGKYSAPIVWDQGKAQLFVTPENFHM
IEVchHai10	28	26490	26386	-				hypothetical protein	MAPLMWGMIGLLGFFSVVTFGSLYLYFKNHGEEQ
IEVchHai10	29	26558	26704	+				hypothetical protein	MAKTLEQIMRQEKPAVVQQAKKKAAKIIAEMDKKPLNVTKVQHPDRQK
IEVchHai10	30	27006	26734	-				FIG01062815: hypothetical protein	MLGQNHAKIHQFDVCGRVYYRGIDYTNREGELVVETLEATSHDEAEQLFRKAVDELAREFNQTVARVEMTFTLDLTLVEDGESDEPYLVH
IEVchHai10	31	27415	27098	-				hypothetical protein	MYFSTFVLIMIITVGVIAFGATLVARLLQTGWYSVCRFMRKTRPVQVVSPLVETAEIKNGEWLRPAYACESSVATGFIEQAPIDGEVVSKPALIAHRVSKLIGRS
IEVchHai10	32	27689	28213	+				hypothetical protein	MYIRIIIVCILLTILTTYLWHIHEYQYFYWSLVGCFCVIMLSILTSKADSYIKGMLLILLGISLGMLLPNFMIPVPEFKGDALDDFNKNMWLFKNLVTYSCTGAGGSLIANLANGFLSKTDVEITKNSSPEINKLTEQLMSTRAEMKQLKRYIFLALIIPSATSVIMFSIFLFH
IEVchHai10	33	28494	28210	-				hypothetical protein	MEKWIRERAHVYVRHGGKTARRAMVKRLIAALEDIAANEKGVQFPTQVGRAHIHRYYTRHQHLSGVTLRDHFYAFRLLWELLGRVGEPPRPKLV
IEVchHai10	mpsA	29481	28516	-	PF12835.7	Integrase_1	1.6e-17	Mobile element protein	MRSERANPDARNFGLQSRDMSKAGLNALKEGMKSFQSIATIYDRWRVFSTWIKSEQGIKDMRDIDKGHLVTYAAHLNDRYERGEIAPSTAQNYLSAVNRVMEIARGDRQVRVDPVAEGGLPKRSGIASGDRSVSEVAHSVAVGTASERLGALLELQRNFGLRFEESAKLDAVKALREAEKIGSVSVKDGTKGGRARTVPITNATQVSALQRAAAIQVGRSMIPVDQSYREFRQEAYREIGHHPVNFHGERHHYAQTRYRELLGAECPIKAGVKHGGAHHEYLAKALGISVEQARILDKEIRAEVARELGHGRIDVTNSYLG
IEVchHai10	35	29617	29495	-				hypothetical protein	MFGCSTLWLGKNPELELARRANQKLRFTYHQVRIVQQKQQ
IEVchHai10	36	29648	29815	+				hypothetical protein	MERISHSINWSVPTEQTANRSGWYACVIFFGKEARHAPTAAGGMIRAHSCAGRKP
IEVchHai10	37	32107	30446	-	PF00580.21	UvrD-helicase	2.7e-11	ATP-dependent DNA helicase pcrA (EC 3.6.1.-)	MISSDAWLPADGLTLEPNALRAAKEQVSCLALTAGPGAGKTEMLAQRADFLLRTGNCRYPKRILAISFKVDASKNLKERIQRRCGQELASRFDSYTFHAFAKRIIDRFRVVLTGNDALDADYTIGERRITRRQITFRELVPLAIQIVNISSVAKNAIRQTYSDVFLDEFQDCTDQQYELVKVVFQGTSIRLTAVGDTKQKIMGWAGALDGIFQTFAVDFNAVPLNMYRNFRSKPCLLRMQNEIIRVLDPSSVMPEEQLEGEEGEVFAWEFDNAQVEAEYLANLIDNWIRLEEIPLSEIAVLVSKQLDLYAVNLMSELDNRGIPYRNEQQMQDITVEPVARLIVDYLSCLYGQREPKAWVRLMEQLIPFADDEIQSVVRQDFQQFIKEQRKEAATIGGVD…
	37				PF00580.21	UvrD-helicase	1.6e-14
	37				PF13361.6	UvrD_C	2.9e-10
	37				PF13361.6	UvrD_C	1.9e-13
	37				PF13245.6	AAA_19	2e-20
	37				PF13538.6	UvrD_C_2	5.2e-09
IEVchHai10	38	34008	32104	-	PF13304.6	AAA_21	1.1e-12	putative exonuclease	MKLQYIRLSNFQSFGARPTKLTLDDITYLIGPNGSGKTAVLQALCRLFAFDPSLRRIQRSDFHVPHDEQESPEERELWIEADFSFPELEDEENNSTVAPHFSHMRLDEPDGVPRVRYRLTATMGFDGDIDESFVYVTEVEQDGSPLNPQTVPRSERNQIQVHYLPARRDPSDHITYGTNALLGRLLRAVNWDDEREEIKELTDQISDNLAGNPSVDAFSSHLKKTWGALHKGSYFTDPRITFVASEIEALLRHLSVSFSPGHDENFVDFSRLSDGQKSMLYLSLVLSSQAIGRSVLAGEEDSFDPAKLRPPVFTLIALEEPENSLSPHFLGRIVTALNTMTCNEDAQALIATHAPSMLRRVDPEHIRYLRLTESRKSRITRIKLPDETDEAHKFVRQAV…
	38				PF13175.6	AAA_15	6.2e-10
	38				PF13175.6	AAA_15	3.1e-08
	38				PF11398.8	DUF2813	7.4e-12
	38				PF02463.19	SMC_N	1.4e-10
	38				PF13476.6	AAA_23	7.6e-07
IEVchHai10	39	34976	34125	-				hypothetical protein	MILFAHGLHTFRDDMSMDTATYCKNYTKRYLNRLKEKNLWPSWHPVMECMLKRHDEMADVYREIMRNPHFEAEFLTKYDRELRGNSALMLTLEAFWNSRKEYGQEPVTEKRAHQKELKELHERIQDRALMLAEDMRRYKTLLAQGRYEHESYTTIVELMHSAADGNGHYWMCVKDELEKLDSEYDNKYWPKPEDLIQAVAEHYALVPLPVSVELPQSVMDGRRALIKDYVLALELELKTTDQIPSFRLSHSAMATLTNVVLELPADAMVTGETIRQIRNRYKS
IEVchHai10	rdfN	35272	35042	-	PF11112.8	PyocinActivator	7.9e-23	FIG00640518: hypothetical protein	MNTAFLLMAEYESAVVPLSQISQKYFGLAPQTAKFRANAGKLPVPVFRASQKAEYLVSIQDLAAYIDRMREGAREL
IEVchHai10	41	36863	35379	-				hypothetical protein	MHSNTQRLPAQRDENPSCLAYHKAVTPADFTDLLGIGLEAYCRYVWSPHINPHKSANKPAAWQAIGQRQSGKPVSKLIDIKLQAEGYVAKTGLRTCSLDLFVSPNQFFDWRNTKQLAQLHSNWIDIDTVGHDVISQEQQESLFTEVLQILREQSLPAPTGYVASGSGGMHLYWIYEGVPAYKWRIRVWREISLVLARTLKQARRSDARWIVDFAASRDPARVLRLPGTFHGKSGRVVQAFIGGPLYDFNELATLLVRSEQNQQAIALHQQGQLEDLKPKTKAKPAKPLKSKPTKHPGRHTIGQWWFRIYSVICSHARSEGVAEGKRDLHAFILYIALRHIKRSPEDAYQAIKALNAEFIHLTEDELAAYLKTAQQKHYKYTKDSIAEYLESNLGIASDF…

## Sheet: IEVchBan1
IE	ORF	start	stop	strand	Pfam	Pfam name	E-value	predicted function	aa_sequence
IEVchBan1	int	205	1302	+	PF00589.22	Phage_integrase	6.4e-17	Phage integrase	MASFTIEKRKTSKDIIRFRCTVRVKKGNDVVYRESRTFGKRSDAKEWGTLLVSKLDTHGLPGRTEKPTIRELILLYLNDSLTAQKIGRSKQYGLNMLVDTDLAKIRADKLTVSDLVTYCKDRTSSDVKPQTVGGDISYLRSVFKSARPIFNIDVDDSVIRDAYYTLYQLNLIAKSERRSRRPIGDELDRIRAELLNRQEHRAAHIPYLDILEFSILSCMRIGEICKILWEDVDDKSKAVKVRDRKDPRKKEGNHMWVPLLGEAWEILQRQPKTSACIFPYNSKSVSAGFQRVRSKLGIHDLKYHDLRREGASRLFEQGFSIEEVAQVTGHRNLNTLWLIYTELYPNRVHEKFNLLQRQRGIGIGG
IEVchBan1	2	2040	1390	-				hypothetical protein	MINFKPSSHIALLYSFVVGLIFAFIAHFLNGSFELDLTTLTRVGVVGLSSILVGVFVKKIYDNYEKIVNYEFPESAPLKIKESIREQIENFKNNVFINYQTKSYLIIYASLFVCAVFFKPKTQSIFIVGLAQITVVMFVSFSFFLSVFLFRLNSFMNDKINYLNRRSEIEKARQDLIGSIQKTKKEFQKNNDMQRKHREIDVKDLIDKLKSDSKSD
IEVchBan1	3	3020	2037	-				hypothetical protein	MAYPDKRRKVIHYRHAVLLPEHNKLSQQTLQTRMSFLLEHELTLVKDRVYFPDEAGNHSIIEMDTKKNAHLTISDCHTENNVFCAQLAYIEPGNSIPVISNNDYSKKTLDVKALNLNKAQEQEYLDSIAFIQIVNNHVIILQSKTIRIKDIEEYINYLLRSNGKVADTEFIILQANNLELNDSTLRNKKVKNVNLQLPLSVSTEDMDDNAAFEVLSSLIGNQRLEELKQLQTSRTNDLKIDISIGYKYNTTDVNQHLLTKITQDLIDNRDEALTIELKGAGKLIGDEIQLKHDTQIPYHNRLPVPEHVYSIMLDWLIDLLDQGVINP
IEVchBan1	4	3492	3367	-				hypothetical protein	MIRSRVFTSSCSNHGVVEQKHNCSFCSNLTIFYVNDIFIIK
IEVchBan1	traN	6064	3524	-	PF06986.11	TraN	3.4e-15	hypothetical protein	MNDLFPGTSGQNGQESDYFPDANQPDVNGLKDIFSDADAMDDVGKSAKGALWADANQENPSIAGAAYKVLLDAANRSRPDFSNDPVLNLSKNTYDNIDVIAAGFGDCSAETTIKKSVIQTHVPDYQHCQRVEDQSADCEITHRYDASVIKHYDGPYNLKSCGTGCAELWIGKVGDNYWSGYCKIYEQYTRVQVTNPAAIVSATLEYAKWDDYMQVWVGKSGQEQKVWQGPNGNFPPETTGQCELSSSWERNPNTDVTQYFKNVNPGDVVTFKIRVSVSGNGEGFGRIRIHYDPAKAITKDEWSPQTCISAANTVIDGLKDGFAEGNVSCIDNPADASGCTVINGVRICESQLSPSPINSIPRLCKKVSVKGSYDFYKGQMTCWTDPQGETHCPVNTGGN…
	traN				PF06986.11	TraN	1.1e-26
IEVchBan1	sgaC	6934	6380	-	PF05280.11	FlhC	7.5e-09	Transcriptional activator	MEWQGNSGWLGRWIAARHMALAGYITKIIMIETGLTYKQVRRLYKDLENDGHELKRKSRTFRGGATLIQSHTSKIQASLLMQMYCNIGGEVVLKSVQITALNKAFRMYHAIRKEVSGMKGARWDPFDITDAWCLASELRSGDGMMEYCYTCQCTYFTSVNQRTCVECPFCAAEKSSGKKALTAA
IEVchBan1	7	7128	6937	-				hypothetical protein	MKNTVKHKFVWGCAALLFLSVAFLISQDGVARHNWIYMAALPAVIFALWLQYRQVFGRKNEDE
IEVchBan1	8	7301	7561	+				hypothetical protein	MKKLIGWFCLLVTLFFAYKVTGIGGVILLIIPTVVIISVFYSSKGNHQIPNDLSSSESYEIDHKNDIEPPIPDASRTGEDWRGLPY
IEVchBan1	9	7722	7594	-				hypothetical protein	MMVFTLSPMFFSGFIPNVFNISLNNKIVYEIILNKNKISQCK
IEVchBan1	10	7748	7936	+				hypothetical protein	MRKRYFFIGLTKQYPYTTAKNNMTPQEEKICSPTNDFIVRVTVRDRSNANNTIGKKRNIIRE
IEVchBan1	11	8122	7997	-				hypothetical protein	MLSIFNNEFVVFLEFRYYAFCYTFIFFLNINLLFISYKETN
IEVchBan1	12	8757	8404	-				hypothetical protein	MNKALIQLKLRERQLTEELEQIWTEMAMMPVPEISLENIPLSQVIDLLKLMILEGEGDWLVGPVERVGDTLVTSAKALRIASQQTGMSYHLLLGSLSRAQRGPRLSCKRDMLTLNIK
IEVchBan1	traG	12136	8750	-	PF07916.11	TraG_N	2.8e-79	hypothetical protein	MFTIHSIGDAGFLEQILIAVAMVTGSGDFEKMVSVGLLLGAILVGFQSLFQGAKTWDWHQVFVCWLIYGLAFGATTTVTIEDAYDGDVRVVANVPIGPAAVGSMISEVGYGLTKLFEVAYSPIAPGITEHKFLDSLELLVKLRNTQMQSAMWDAWNNALGGGDVDVNKSLINYVAECTAVKFVRGEVTEAQLNTQNWQQALQFQSQLFGTQLFLSPSGPTDETCTSGWVKLSQAIDTAFAAGLSQQTLGYLVGKTDAVKATTDALDALHAQNVATGDYIKAHMLKPIMQRGFAQFYSDMRDPYAEIMLKQAEMQRNIQWTAEQNLWMKSIRPLMTLIEGLVYAITPLAAFIMVIGSKGIMLVGKYFQMLIWIQLWMPVMSIINLYIYTQGQEVLSNYLS…
IEVchBan1	14	12346	13224	+				hypothetical protein	MKLKQVIALSLAGLMAGCASTVNNTYQTNHSRAYNLAQAGGLYDAKDYSISKAQRESLISQGWDASGSTLLFNSSKGLGLGWNQSLGFGLATTLFKPKGVMERDSLFGWVQESLASTPEQARQVMSEKVLSATEAGLKQTQLNFEIGNRHLHLNVPFVGDYLFSSVQIDAPNQGCPTWEAAGKDLKQTCQISITVYSPADSSQSVPDFVLPQQTGYAFSANDSSDYSRLNVELPKSTKISKVQILSAISQHLPPWIFVFTASEKQENGKYSAPIVWDQGKAQLFVTPENFHM
IEVchBan1	15	13401	13547	+				hypothetical protein	MAKTLEQIIRQEKPAVVQQAKKKAAKIIAEMDKKPLNVTKVQHPDRQK
IEVchBan1	16	13849	13577	-				FIG01062815: hypothetical protein	MLGQNHAKIHQFDVCGRVYYRGIDYTNREGELVVETLEATSHDEAEQLFRKAVDELAREFNQTVARVEMTFTLDLTLVEDGESDEPYLVH
IEVchBan1	17	14108	13941	-				hypothetical protein	MVETAEFKNGEWLRPAYACESSVATGFIEQAPIDGEVVSKPALIAHRVSKLIGRS
IEVchBan1	18	14532	15056	+				hypothetical protein	MYIRIIIVCILLTILTTYLWHIHEYQYFYWSLVGCFCVIMLSILTSKADSYIKGMLLILLGISLGMLLPNFMIPVPEFKGDALDDFNKNMWLFKNLVTYSCTGAGGSLIANLANGFLSKTDVEITKNSSPEMNKLTEQLMSTRAEMKQLKRYIFLALIIPSATSVIMFSIFLFH
IEVchBan1	19	15337	15053	-				hypothetical protein	MEKWIRERAHVYVRHGGKTARRAMVKRLIAALEDIAANEKGVQFPTQVGRAHIHRYYTRHQHLSGVTLRDHFYAFRLLWELLGRVGEPPRPKLV
IEVchBan1	mpsA	16324	15359	-	PF12835.7	Integrase_1	1.1e-17	Mobile element protein	MRSERANPDARNFGLQSRDMSKAGLNALKEGMKSFQSIATIHDRWRVFSTWIKSEQGIKDMRDIEKAHLVAYAAHLNDRYERGEIAPSTAQNYLSAVNRVMEIARGDRQVRVDPVAEGGLPKRSGIASDDRSVSEVAHSVAMGAASERLGALLELQRNFGLRFEESAKLDAVKALREAEKIGSVSVKDGTKGGRARTVPITNAAQVSALQRATSVQDGRSMIPVDQSYREFRQEAYREIGCHPVNFHGERHHYAQTRYRELLGAECPIKAGVKHGGAHHEYLAKALGISVEQARILDKEIRAEVARELGHGRIDVTNSYLG
IEVchBan1	21	16928	16662	-				hypothetical protein	MFIITVLAAINCLRLCILHTTRLPYCDLADSYVAFLALNSERLNTRGLPSSVRKSAGFPAYSMLHPVSVAVGVNRDGGLHTRRKPYAS
IEVchBan1	22	17817	18044	+				hypothetical protein	MDPKANGDTLCLYNIIGNEFKSTEFYRIEETQYAGYCEFEMDSLYAGEPLTLGYYLGNILGACAAHETVIIHILN
IEVchBan1	23	18442	18242	-				Mobile element protein	MTTKQVLESSPLGKAIKYTLGQWQKNCLFTTNPNGAEARAMLYGVVSPANANGLILLDYMVSECRS
IEVchBan1	24	18802	19551	+	PF04338.12	DUF481	6e-41	hypothetical protein	MKGKIISIMTMMSVISSMVYAAEPSNPMNKEDKFSGDTKLGFIYSKTDNTSVSINTDVTLKYAKDRQTQELSLSTYYSNKSDDDGTNKYRIKYENKHIVTEDTFWFGHAKYEHDQFATYRHQALITTGIGQKIIDEGSSKLEIGLGPGFRYSQRQAFDKTRPSEKQDDVIANAFVNGSQEVSTTMKVGSSVRVDYGESNTTTTADIYFNNKLSEKLALVLDTEYIYNSQVAIGKNHDEIYSTVSLNYAF
IEVchBan1	25	21289	19736	-	PF00563.20	EAL	1.1e-61	hypothetical protein	MMINKNWIKIIQFATLTVLPCFIILQLSHFYFTRSFQKKAQDYSTAIVFKVASILNYGREANIKTLSMIGDSDSCENIIVELRKIVASTPFVRTTNLAKGNKIYCTSLWGDSSFIDTPVAYVSGELLLMQGSKVESDHPLVVVRTEMGDKVSLSGIDGLHLQHALSQSSIEELSLFLQIGNSWLDARGEMTQIDPTKRLILNQKVESNSLPFSIQSGFSYASTWNAFWHERKFYILLILFMQGSFSVGYWWITTRPKSLDAELQRAIRQHEFVPYAQAIMNTVTNEITGIEILMRWEHPIQGVVRPDLFIPQAEESGLIIPMTKLLFKETAKQLKKYKDTLPDQFHVGINISPQHCKTDDLLNECKAFYQLLETDRIILVLELTEREVLEFSEETDILF…
	25				PF12792.7	CSS-motif	9.8e-25
IEVchBan1	26	21699	21571	-				hypothetical protein	MRLLAIWASRSSNELNKIDVDQLFIIIPNKSFDYQLVTSKFL
IEVchBan1	27	21944	23179	+	PF00486.28	Trans_reg_C	2.9e-12	putative transcriptional activator ToxR	MTIQYKHSDTFIFEPETFRLVLETKEIKLSLKESAVLQKLCEDSMRVVDRRAMLTDIWGDSESSDISLNKTILQLRRKFESIGLNGVIDTVPRVGYILKIAIEKQQGDSLAHRAEIIDEDLEVPEAIPTNIIHTSHTSHKPKITQTRLVVLSTIILVISGLIFSVFKLVLSDKNSAQTNHDFLIDIPNDQEQGRTLLFADNLSEVDHTKYMTLSKYIKEDISYYALASKSALSFIRLGSKSETTWQKTFLINPNREIATQIKCIVNYINEYKPQPISVKPLAGMSYVRLNFYRPCGTEDSYLGYILIKSTVNEESGSTWTQDLSFIDKHGDSLFHLKRFSRALRKSEATALNIKSFHVDYVNQEALQLKPEIHDIFNQFTQDEISLKTIDKVNEIYASS…
IEVchBan1	28	23474	24532	+	PF01389.17	OmpA_membrane	5.1e-35	Outer membrane protein A precursor	MNKFRLSLISAVVLTVGSPFAIAQQADIYLGTGVGVGHIHGLNHIEGMQSSVDEAAAANLFLGYDFNEYLSVEGGYLYVGKGKSDEQPFQNHGATLSLNGRVPIVGDLSLIAEAGAYWATTEGLGEKDRKVSPMIGAGLSYQINEQFDVQARWRYIKDVADIQSERYQTRFEPNENVGMIELVYHPFRSTKNELVQPVTVQEAIPLQEEPEMVLTDKPFELNADIRFNLNQTTLDQAALQTLDNLNQQLMHFNGKKEMESIVVGYSDSLGSDAAKDRVAKARAEAVANYLAHLGLPENQIHVQAHSKATLHEGDECYDVKDKSEQIACLATDRHVEIKITGYHEVEELASPW
	28				PF13505.6	OMP_b-brl	2.7e-16
	28				PF00691.20	OmpA	1.4e-12
IEVchBan1	29	24779	25183	+				Mobile element protein	MPLTPQQKIQLDQMHVIECDSRVCDRIKAILLASECWSQAMISQALRIHESTVARHLSDYVLSEKLKPENGGSQSHERILKMNFVNRTAQRNLLSRESDGLIVSSRASNIEQLTLALYRQWGGFNQRTLALGSV
IEVchBan1	30	25460	25329	-				Mobile element protein	MTRKCRNHSPEFKAKVALDAAKGDKTVAELAQKYNLHTNQIST
IEVchBan1	31	25961	25548	-				hypothetical protein	MYHLVINAATTSTSANGWLTNMKVDIYNQPTVLPPKITCKAIEISDMKFGTLSDSIPTARSSLQISCSASTSISLQVNNGIEFNDEPSGTTIRFDSPNNTVCKPDCNVILTGTMTRDPNFPGYYKWSIPIPITMNYD
IEVchBan1	32	26356	26075	-				hypothetical protein	MRRLYIQAIYKIVSILFMSSILTTRTWAYDIIGIGEGRSVISIKSDEAMLNSYPNSGVLSINLGDLLVEIQINNNSYVSEECQFGQGGKIRPA
IEVchBan1	33	27678	26860	-				hypothetical protein	MKIILMSKKKITILFFIMNALVFNVNDSFAYILDPQTNNLTIEPAVESSLATVVGYSNIGDAKRKGYTEAYIIYYNNNGTPGNTICRYAQDTGLQISESSAKYKDSIERIFSKIFLNPCDLTKYNPGNPPSKVRVDVEFWTNTHSDPVRVRTIKYSFMLDLISTPIPNECSAVVQNMDFGNVSIGGVSDPLVDSPKASTSISVVCKRSTNIRLRINGGYDFNDIRSGSTVSFSHDKSIDCDSCEMKIIGIMTRLPASPGSYHWSVPLRIEYD
IEVchBan1	34	28546	27986	-	PF00419.20	Fimbrial	8.8e-16	Fimbrial subunit	MCSSHEAVHAAKRTKKWATALILLPLLLPFCAIADTQKLTMTITAEVVGQPCSLRPGDEIIPVDFGYINNKDLLRDGRTPSRSFQLHLEKCDPSIADSVSVTFSGVASEENALLALSAGSQAKGIAIGLEQGGQALPINKPSRIFTLAKGSNVLDFAAYVQLLPSAQAGVTPGTFNATANFTLDYD
IEVchBan1	35	29303	28560	-	PF00345.20	PapD_N	3.6e-37	Periplasmic fimbrial chaperone	MFNKLLCSVSLLLTLLAGQTQAAVSLDRTRVIYPGEAKSMSLTIRNNNKTLPYLAQAWLEDSEGNKINSPFTVLPPVQRLEPGTESLIKIQALPMFKQLPQDRESLFYFSLREVPPRSDKPNTLQLALQTRIKFFYRPASLLIEPGSNKAPWQEKLTLQQSAGKYQLNNPTPYYVTIVAAAPSVKSEGIEGFEAVMIAPNSSAELNVATGKLGANPTFTYVDDFGGRRTISYHCASSCRFVAEKEAK
	35				PF02753.17	PapD_C	6.8e-14
IEVchBan1	36	31780	29354	-	PF00577.20	Usher	2.7e-166	Fimbriae usher protein StfC	MAHPSDIEFNTDLLDIKEKESIDAGAFKQAGYIVPGEYTMQLLVNNNPIGERKVRFYEQETNSSQLCLNASLADELGLKTHEQERLLTEPALTSLQGETCYDPAVLDGMLIKADLGKDTLNISVPQAYRDYVSEYWDPPSRWNEGVNGALFDYNLNLRESHTQRGDSTSLSAYGVAGANIEAWRLRGHWQSHYEHRQDKDGQDQSQSDFEVNRVYAYRALTELRAKLTLGEQDLGNSVFDGFQFTGASLNSDDNMLPPNLRGYAPEVVGIAKTNAKVVISQQGRVLYETQVASGPFRIQDISSAVSGTLDVRVEEQDGSVETFQVNTANIPYLSRPGSVRYKFNGGKINTATHEVDGPAFASAEFSWGVSNGWSLLGGALLSDGYDALSIGVGRDLLQF…
	36				PF13954.6	PapC_N	1.2e-34
	36				PF13953.6	PapC_C	7.3e-13
IEVchBan1	37	32444	31923	-	PF00419.20	Fimbrial	3.3e-15	hypothetical protein	MKKTIIASAMMVLSASSAFAADAGHGVVNFTGAIIDAPCSIAPESMDQTINMGLISNVLLEKQGETPVRPFSIQLESCSTETAKAATITFSGNTDGTDKKHLALSGKGKGAAIALVNQDESEIELGTKTKAIALVEGDNKLQFGAKLVSNLKNGDKATPGEFKATANFIISYE
IEVchBan1	38	32763	32617	-				hypothetical protein	MFLFIPFVIGYCFYWLFMGIFSIFTFGFSVMIMFIVDSRYHKKQIQTK
IEVchBan1	39	32897	33082	+				hypothetical protein	MQHKVCSIAFIKLFYNYSITNTLITFDMVKLNNLLRIYWMILNRRYVDTITRRIHLRFIFI
IEVchBan1	40	33895	33491	-				hypothetical protein	MNILVVSEYPIIRELLRSALRPLSHITHIQLSGGNDLNVIKQRVDTGSHDLVIYDLDSVKKDPTNVISSMLDTINDKQLVKYGLSSLIVLSNEAQVGELKNDLNFRDHCVITKPFTFKNVQQIVKNIGFFPNLN
IEVchBan1	41	34049	33897	-				hypothetical protein	MLTFSIFTCVSASVRMIVCGKQGYGGMDFGNLTLVVFFYDPMRSLTILEH
IEVchBan1	42	34288	34160	-				hypothetical protein	MFGLIFHANSFSLIDRLPELARANLGCVALLSGYRGYVLFDF
IEVchBan1	rdfN	34629	34399	-	PF11112.8	PyocinActivator	1.2e-22	FIG00640518: hypothetical protein	MNTAFLLMAEYGSAVVPLSQISQKYFGLAPQTAKFRANAGKLPVPVFRASQKAEYLVSIQDLAEYIDRMREGAREL
IEVchBan1	44	36220	34736	-				hypothetical protein	MHSNTQRLPAQRDENPSCLAYHKAVTPADFTELLGIGREVYCRYVWSPHINPHKSANKPAAWQAIGQRQSGKPVSKLIDIKLQAEGYVAKTGARTCSLDLFLSPNQFFDWRNTKQLAQLHANWIDIDTVGHDVISQQQQESLFTEVLQILREQSLPAPTGYVASGSGGMHLYWIYEGVPAYKWRIRVWREISLVLVRTLKQARPSDANWIVDFAASRDPARVLRLPGTFHGKSGRIVQAFIGGPLYDFNELAALLVRSEQNKQAIALYQQGCLEDLKPTPKAKTAKRPQSKPTKHPGRHTIGQWWFRIYSVICSHARSKGVAEGKRDLHAFILYIALRHIKRSPEDAYQAIKALNVEFIHLTEDELAAYLKTAQQKHYKYTKDSIAEYLESNLGIASDF…

## Sheet: IEVchRus1
IE	ORF	start	stop	strand	Pfam	Pfam name	E-value	predicted function	aa_sequence
IEVchRus1	1	3	119	+				hypothetical protein	QSSMGATLNLRLNDTSILLDNLLSCKDLSLFCFWLILN
IEVchRus1	int	205	1305	+	PF00589.22	Phage_integrase	1.3e-16	Phage integrase	MASFTIEKRKTSKGIIRFRCTVRVKKGNDVVYRESRTFGKRSDAKEWGTLLVSKLDTHGLPGRTEKPTIRELILLYLNDSLTAEKIGRSKQYGLNMLVDTDLAKIRADKLTVSDLVAYCKDRKSSGVKPQTVGGDISYLRSVFKSARPIFNIDVDDSVISDAYYTLYQLNLIAKSERRSRRPIGDELDRIRAELLNRQEHRSAHIPYLDILEFSILSCMRIGEVCKILWEDVDEKSKAVKVRDRKDPRKKEGNHMWVPLLGDAWEILQRQPKTATCIFPYNSKSVSAGFQRVRSKLGIHDLKYHDLRREGASRLFEQGFSIEEVAQVTGHRNLNTLWLIYTELYPNRVHEKFNLLQRQKGMSVGKD
IEVchRus1	3	1466	3673	+	PF02810.15	SEC-C	1.5e-09	hypothetical protein	MRTEQEIFDELEVIAAQEGFWEVIAFFCWKDTFIHFSGEKLDAEAFAQAFDRTRLSRTELSTLIGLACKSGFSDKQLSLGELKERAEHVWHLLDELHHSFYPPLDFAALSEKFGSKDGDDIPNFGEFMRELAPNRDKNHFMREAIFYGGDGVFKHQYRDLAKRRYSLDEDWVEANKGFKITQAVDVISAIEQIQLEKANQLASSAKSWPLPYHLPMFIFTISEVATRCGLGEEVVEAVIAALSAKPEEGMKCFKSVDDFNHKNAFPIIKIDEDTFVSFQAYSLWEALYESPFFWFNEDKAYKSIASQHRGAFTENFTAERLALVFGKENVLTNIDIFDGKGKAGEIDVLVTFGRFAIVVQAKSKKLTIEARKGNSQQLEGDFKKAIQDAYDQADLCSQL…
	3				PF08378.11	NERD	5.9e-07
IEVchRus1	4	3936	3817	-				hypothetical protein	MRVSLAANSLKQQNHLFNFHNLKLLEFEDCCQRYHFFYQ
IEVchRus1	5	4648	3986	-				hypothetical protein	MTKKLQIVLSWLKTRILRIIEELFPFIYFYCINRSILNRVNDLRSTDIECYSKLQDYKIEERLKDEHDRALAIDDKTSKFTLGLSVSLSIISASASSVVKILPENQFNEIISFLFGVSSLYMLSGGLIALGALKTLPKYGYGTAFEINKCTDVLVSALLSQEKVNMLRHMRNELAFMSLRNGFLIIFVALLLCIVVLFQQIGTSGLDVEMIICDFCLQFA
IEVchRus1	6	5546	4605	-	PF08443.11	RimK	0.00011	hypothetical protein	MKQYILILSSIYDFSVDLVIQRLESSSENYIRINKEHFSLYEISLDPINAKLSVKGNGIDICTSNIKAVWYRQPVFLRNTPGKSIDINEQLSKSQWNAFLRGLMVFDNAFWMNWPQSTYAAESKPYQLMMAKKIGFSVPKTVISNSLGFKDLGCENFIVKSLDTVLLRENDDCYFTYTSKVSVDDLTIEQTKSAPITFQEYVDDKLDVRVTVIKEKVFAVSITRTGKPIEEDWRVTEKKYLEYNDIVLPHHINSLCINYVKSLGLSFGSIDFIKSRGEFVFIEINPTGEWGWLSNEGRQIDKEIANSLIMAKN
IEVchRus1	7	5746	5543	-				hypothetical protein	MQQHILIKLATKKPFSEQPEMPEGTFYDSSRGYWFKSDEILVSYHSEFGTMVSKKCDIETGEDQKGE
IEVchRus1	8	6045	5812	-				hypothetical protein	MLCVIALRCFWPEPSQLALRNSEAPLFVLAIMKLSSLNSKVFLMLNKMHKETPHLVVHYFVIYEQNSIKTCAYNEIY
IEVchRus1	9	6238	7527	+				SSU ribosomal protein S2p (SAe)	MRREWEKSSAALKAAEARNFAPLGSSVPSVQSFLKPEPIQETTHEKVERQRKERLEQSEKDWAKLQDQQKNKEEFMLGWMQNTVTQPQTQLWANLFTVETSEEQKQFIKQCNVHLNNPVREGEIVIVPTTKPTTEQEKKALADLQEDAQAASTELAKLTDELVATVNRHLELLDYYANQAFAKIKQDGLPSDYDYYAYASLGVGMATAGVEQRLKNISDVLLEINDLYASQVAMASRTGGINYGPFVAERAELFKKLDGSFAGLSKRSVKLPIYTQVKRNLKLSKKSVIHNADEILKTGFVKNLGKRIANVSIGITAAKGVGYVGLVLGAASGVNNIYEACKVDSTGNCGKTTSVEIGGFIGGLGGGTIGGKIGVVLALSIAGAASAPIIAIATISGFV…
IEVchRus1	10	7534	7884	+				hypothetical protein	MNNLIIVIFGWYALAWSIPGGIILFTISHGNIKHIISLDKILAKNIEQLYDSKGQLIDQLSVTIGTRYIKYLIKYPFIRSKNHAESLKFRAFMWINSLWVWSWVFILVLMFFDNWI
IEVchRus1	11	8013	9038	+	PF02371.16	Transposase_20	4e-23	Mobile element protein	MSDYSYFCVIDLAKNHFSLHAVDKNDKVILHKSVTRSKLLTTIANMPPMRIGVEACGGAHYWARTLNKLGHEARIMAVKYVIPYRTKGKNDLNDAVAICEAVQRPSTRFVPVKSPEQQAILSVHRMREHWVRERTALMNRMRALLSEFGLIIPVGRSSLMKQVPLMLEDAENELPHLARAVIADAYHHLGELNQRIADTEQVFDSFAKASTNVQRVMKVRGIGPQTATAILASIGNGSQFDKSRDFSAWLGLVPKQYSTGGKPRLGRITKHGDKYLRTLLVHGARTVIANLGDKQDKLSQWCRGVLERRGMNRAIVALAAKNARIIWSLLHNQTEYENYAA
	11				PF01548.17	DEDD_Tnp_IS110	2.8e-14
IEVchRus1	12	9957	9403	-				hypothetical protein	MTTVFISGSMRIKNLDENVRFRLKHIVDSGFDVIIGDADGVDTSIQEFLLQHSYQNVTVYCTGGQPRNNVGRWAVKNIVSSASPGSRAFFTAKDLAMTQDCDFGLMVWDTKSTGTLSNAVELLQLDKKSRVYVNKEKSFVKVTTVQDLEHLVTFMSDFAYKKADDKIKLRAKIEAIKHKSFELF
IEVchRus1	13	10631	9957	-				hypothetical protein	MRCQPLRRALCLSKNNIFQRQARSLIMNVNVKEITGVWDLGYSLDKHIVSSTYIGENQWGHAQFDTVRTDVGEAVFLLKYRDDFTQCTKIAQSINNNILPKLPFISFIVAMPPSKVRTKQPVQEIALELGNIAGKLCISGLLVKSKSTPQMKDIASRKERIDLLMEAFEIDDKVVAETLPETGYNVLIIDDLYDTGTSLEAATQTLRQCDKIDKIFVATATRKN
IEVchRus1	14	10998	11171	+				hypothetical protein	MLNCRLTFSLQVKAPNCSKQLERAKLNSRRLKNPMRQSLRIYNARYIAVSLGSEKQY
IEVchRus1	15	11439	11588	+				hypothetical protein	MNGRQFRRLFLGSKKGKLLDGGKDTLTPWSMVESTPVIHHGDSQQTALE
IEVchRus1	16	11894	11727	-				hypothetical protein	MCISSSIYRFTTSENDKSHRNGSIARYLRSILYERKRNSSVYEWSRSRVFHSKHL
IEVchRus1	traN	14485	11894	-	PF06986.11	TraN	3.3e-15	hypothetical protein	MPTLQDGQLHMDGNTPIDVNDLFPGTSSQNGQASDYFPDANQPDVNGLKDIFSDADAMDDVGKSAKSALWADANQENPSVAGAAYKVLLDAANRSRPDFSNDPVLNLSKNTYDNIDVIASGFGDCSAETTIKKSVIQTHVPDYQHCQRVEDQSADCEITHRYDASVIKHYDGPYNLKSCGTGCAELWIGKVGDNYWGGYCKIYEQYTRVQVTNPAAIVSATLEYAKWDDYMQVWVGKSGQEQKVWQGPNGNFPPETTGQCELSTSWERNPNTDVTQYFKNVNPGDVVTFKIRVSVSGNGEGFGRIRIHYDPAKAITKDEWSPQTCISAANTVIDGLKDGFAEGNVSCIDNPADASGCTVINGVRICESQLSPSPINSIPRLCKKVSVKGSYDFYKGQMT…
	traN				PF06986.11	TraN	1.2e-26
IEVchRus1	sgaC	15301	14747	-	PF05280.11	FlhC	6.5e-09	Transcriptional activator	MEWQGNSGWLGRWIAAQHMALAGYITKIIMIETGLTYKQVRRLYKDLENDGYELKRKSRTFRGGATLIQSHTSKIQASLLMQMYCNIGGEVVLKSVQITALNKAFRMYHAIRKEVPGMKGARWAPFDITDAWCLASELRSGDGMMEYCDTCQCTYFTSVNQRTCVECPFCAAEKSSGKKALTAA
IEVchRus1	19	15429	15563	+				hypothetical protein	MQQIRKAALHNPKQIYVSPCFSLFNLVLKIKGSIIFYHEKTNMQ
IEVchRus1	20	15668	15934	+				hypothetical protein	MKKLIGWFCLLVTLFFAYKVTGIGGVILLIIPIIISISISVFYSSKCNHQISDDLSSSENYEIDHANDTEPPIPDVSRTGEDWRGLPY
IEVchRus1	21	16489	15941	-				hypothetical protein	MDKFDLLYDSAFNLFKAAEENQKRVDDSLKVLEARSLDLSRTINSINVQFKNELKSTSEIASQKIIDSVSCGLEDARTNAIEAARVYKNNARFSVFKLSLTFFIFFLIAGGILWYFFIKDIPTIEELYQIRAEQKVLTERYEKLRKYGDIKIYGENEDPYIKVKPSGCHPVEDGYYCEIIPK
IEVchRus1	22	17202	16489	-				hypothetical protein	MKLYENVVIGNFLYGLGFSIGQALDEKTIPSMINLLQQTPADKILADVVLEFPGVVRVIEFKNADGSLAKEKEKKKQLELALKNNEYYQGISRRVHWYIETKPFERECVNNIKPYLDAFNDDDSMFTLETFINDITLSVINPNEKIKSEELQAYLSLLKSCQGDGKVGTGGIIVSVSSEGIKYVQFSDIMQLRLQHKEFVQEVKNEYESIMKMSFSKKRSRNLQMERDLGDDWEMSL
IEVchRus1	23	17627	17265	-				hypothetical protein	MNKALIQLKLRERQLTDELEQIWADMATMPVSEMEISPENITFSQVIDLLKLMILEGEGDWLAGPVERVGDTLVTSAEALLIASQQTGVSFHLLLGSLSRAQRGPRLVYKHEVIILYLNS
IEVchRus1	traG	21006	17620	-	PF07916.11	TraG_N	7.8e-78	hypothetical protein	MFTIHSIGDAGFLEQILIAVAMVTGSGDFEKMVSIGLLLGAILVGFQSLFQGAKTWDWHQVFVCWLIYGLAFGATTTVTIEDAYDGDVRVVANVPIGPAAVGSMISEVGYSLTKLFEVAYSPIAPGITEHKFLDSLELLVKLRNTQMQSAMWDAWNNVLGGGDVDVNKSLINYVAECTAVKFARGEVTEAQLNTQNWQQALQFQSQLFGTQLFLSPSGPTDETCTTGWVKLSQAIDAAYSAGLSQQTLGYLVGKTDAVNATADALDALHAQSVVTGDYIKAHILQPIVLRGFAQFYSDVHDPYAEIMLKQAEMQRNTQWTAEQNLWMKSIRPLMTLIEGLVYAITPLAAFIMVTGSKGIMLVGKYFQMMIWIQLWMPVMSIINLYIYTQGQEVLSNYLS…
IEVchRus1	25	21216	22094	+				hypothetical protein	MKLKQVIALSLAGLMAGCASTVDNTYQTNHSRAYNLARAGGLYDAKDYSISKAQRESLISQGWDASGSALLFNSSKGLGLGWHQSLGFGLATTLFKPKGVMERDSLFGWVPESLASTPEQARQVMSEKVLSATEAGLKQTQLNFEIGNRHLHLNVPFVGDYLFSSVQIVAPNQGCPTWEAAGKDLKQTCQISITVYSPADSSQSVPDFVLPQQTGYAFSANDSSDYSRLNVELPKSTKISKVQILSAISQHLPPWIFVFTASEKQENGKYSAPIVWDQGKAQLFVTPENFHM
IEVchRus1	26	22203	22099	-				hypothetical protein	MAPLMWGMIGLLGFFSVVTFGSLYLYFKNHGEEQ
IEVchRus1	27	22271	22417	+				hypothetical protein	MAKTLEQIMRQEKPAVVQQAKKKAAKIIAEMDKKPLNVTKVQHPDRQK
IEVchRus1	28	22719	22447	-				FIG01062815: hypothetical protein	MLGQNHAKIHQFDVCGRVYYRGIDYTNREGELVVETLEATSHDEAEQLFRKAVDELAREFNQTVARVEMTFTLDLTLVEDGESDEPYLVH
IEVchRus1	29	23128	22811	-				hypothetical protein	MYFSTFVLIMIITVGVIAFGATLVARLLQTGWYSVYRFMRKTRPVQVVSPLVETAEFKNGEWLRPAYACESSVATGFIEQAPIDGEVVSKPALIAHRVSKLIGRS
IEVchRus1	30	23402	23926	+				hypothetical protein	MYIRIIIVCILLTILTTYLWHIHEYQYFYWSLVGCFCVIMLSILTSKADSYIKGMLLILLGISLGMLLPNFMIPVPEFKGDALDDFNKNMWLFKNLVTYSCTGAGGSLIANLANGFLSKTDVEITKNSSPEINKLTEQLMSTRAEMKQLKRYIFLALIIPSATSVIMFSIFLFH
IEVchRus1	31	24207	23923	-				hypothetical protein	MEKWIRERAHVYVRHGGKTARRAMVKRLIAALEDIAANEKGVQFPTQVGRAHIHRYYTRHQHLSGVTLRDHFYAFRLLWELLGRVGEPPRPKLV
IEVchRus1	mpsA	25194	24229	-	PF12835.7	Integrase_1	1.6e-17	Mobile element protein	MRSERANPDARNFGLQSRDMSKAGLNALKEGMKSFQSIATIYDRWRVFSTWIKSEQGIKDMRDIDKGHLVTYAAHLNDRYERGEIAPSTAQNYLSAVNRVMEIARGDRQVRVDPVAEGGLPKRSGIASGDRSVSEVAHSVAVGTASERLGALLELQRNFGLRFEESAKLDAVKALREAEKIGSVSVKDGTKGGRARTVPITNATQVSALQRAAAIQVGRSMIPVDQSYREFRQEAYREIGHHPVNFHGERHHYAQTRYRELLGAECPIKAGVKHGGAHHEYLAKALGISVEQARILDKEIRAEVARELGHGRIDVTNSYLG
IEVchRus1	33	25330	25208	-				hypothetical protein	MFGCSTLWLGKNPELELARRANQKLRFTYHQVRIVQQKQQ
IEVchRus1	34	25534	25821	+				hypothetical protein	MRHKAFVGCVTPVSVYADGDRDGGIPSQPENPVLILILRGGPLVFGRSGSSTRNATQYSAKSRYGSLATCAAHKRRQQHNAAKIMMIIICFPPGK
IEVchRus1	35	26239	26120	-				hypothetical protein	MHQDFYFASLEILLYESSHLLINNDDCTTQTFSSSECNQ
IEVchRus1	36	26319	27107	+				hypothetical protein	MFLNALRNCNNEIAQLRCCGDRNPCNCEGSLTADYYERNDSYDCQKKMDTYVIKYGPSYISEIYHYLEASQLLNGFQNSPLNAISLGCGFAPDYYALQKYNTDSRLNIQLRYWGLDMSTSWNTARPPIGANCQFQHADLTQPFNLQGADIVFICKSFSTMFKHQVHTRFLQNLASAINQNMAPGSTLLFIDVNHYKLGRDVFDDNISSIISPTNKYYFDDRGYSKAGWIKINSNHVIYPTNQGLSVESIPNTNDTIIFEYRK
IEVchRus1	37	27110	28057	+	PF08902.11	DUF1848	2e-106	hypothetical protein	MIISASRRTDIPAFYTPWFMNRVREGFLLTRNPFNAHQIKRISLSPDDVDLFVFWTRNPHMLMRHLPELNQRGYQYYFQYTITGYPKTLESNVPNPNKAIRTFIELSDLIGPEKIIWRYDPILLCNIVDINEHKRLFYKIAHLLAGKTKKVVISFADLYAKTDRNLNKIEALNYTDIIQQPDTLLELVHHMHQIASSVDMEIESCAEEVDVSQAGVRHGKCIDDRLIKNVFGIHLDSQKDSGQREACGCIKSIDIGSYNTCLHGCSYCYATYSQNTVQKNKQKHDSKSPFLIGGTEGIDPHLLIPEEQMIQGNLF
IEVchRus1	rdfN	28314	28084	-	PF11112.8	PyocinActivator	1.1e-22	FIG00640518: hypothetical protein	MNTAFLLMAEYESAVVPLSQISQKYFGLAPQTAKFRANAGKLPVPVFRASQKAEYLVSIQDLAEYIDRMREGAREQ
IEVchRus1	39	29923	28421	-				hypothetical protein	MRSGGSVHSNTQRLPAQRDENPSYLAYHKAVTPADFTDLLGIGREAYCRYVWSPHINPHKSANKPAAWQAIGQRQSGKPVSKLIDIKLQAEGYVAKTGVRTCSLDLFVSPNQFFDWRNTKQLAQLHANWIDIDTVGHDVISQEQQESLFTEVLQILREQSLPAPTGYVASGSGGMHLYWIYEGVPAYKWRIRVWREISLVLARTLKQARRSDARWIVDFAASRDPARVLRLPGTFHGKSGRIVQAFVGGPVYDFNKLAVLLVRSEQNQQAIALHQQGRLEDLKPKTKAKPAKPSQSKPAKHPGRHTIGQWWFRIYSVICSHARSKGVAEGKRDLHAFILYIALRHIKRSPEDAYQAIKALNAEFIHLTEDELAAYLKSAQQKHYKYTKDSIAEYLESNL…
IEVchRus1	40	29977	30171	+				hypothetical protein	MLHFPRIEDINPRGVGAPFERVLFYLSSSLLVCVASGGIRISHVNISCPTSGPSIIHSPIKSIS

## Sheet: IEVchAus1
IE	ORF	start	stop	strand	Pfam	Pfam name	E-value	predicted function	aa_sequence
IEVchAus1	1	3	119	+				hypothetical protein	QSSMGATLNLRLNDTSILLDNLLSCKGLSVFCFWLILN
IEVchAus1	int	205	1305	+	PF00589.22	Phage_integrase	1.3e-16	Phage integrase	MASFTIEKRKTSKGIIRFRCTVRVKKGNDVVYRESRTFGKRSDAKEWGTLLVSKLDTHGLPGRTEKPTIRELILLYLNDSLTAEKIGRSKQYGLNMLVDTDLAKIRADKLTVSDLVAYCKDRKSSGVKPQTVGGDISYLRSVFKSARPIFNIDVDDSVISDAYYTLYQLNLIAKSERRSRRPIGDELDRIRAELLNRQEHRSAHIPYLDILEFSILSCMRIGEVCKILWEDVDEKSKAVKVRDRKDPRKKEGNHMWVPLLGDAWEILQRQPKTATCIFPYNSKSVSAGFQRVRSKLGIHDLKYHDLRREGASRLFEQGFSIEEVAQVTGHRNLNTLWLIYTELYPNRVHEKFNLLQRQKGMSVRKD
IEVchAus1	3	2171	1461	-				Phage protein	MKANKSAWLKDLQAAIANYGSYKKIPEKEKQKLTSFYRNDEVRKALEQSSNGKCAFCECIPSEGGNVEIEHFKPKSIYPNLTFEWLNFLPSCRKCNGAKDNHDTGLEPIINPYDIDPKGIFYFDDIEIKAIDGANRDIAEKTIDVCGLNTVRLWKPRAEILVSLRILSKSIEEALQEYSLAETDRKRNLRIKKLREAIDTIEMLTNPTEKYSSFCAYFLSRSVAYIQAKELLDKYA
IEVchAus1	4	3450	2200	-	PF13175.6	AAA_15	7.2e-09	Phage recombination related exonuclease (EC 3.1.11.-)	MAKSHIESLHVKNVRQFKELKVNFNQGFNFLAGPNGCGKTSVLACISHCFHYANLAYSRFDEESEFWTDLDDNGTLYRVGLGKGSINGGAYRQSSVKTWNKPSQDANRTSLAVSEVKDKLKSFCPLFIGANRSIKYKQISGMSREQTLDQKISIYTTNNTKSLYGDWNSDIKQWLVNRYFMIDKEWAIEERENWYHLVNSLPSIGPFDSKFSFVRIGKELEPVFSIYENECHLEELSSGFQAVLSIIANIFEWVEGSREDGERIVKSASGTVLIDELDLHLHPEWQFTIRKSLETIFPNIQFIVTTHSPHLLSSAKEKEVIIMPENGSDKYELSPSKSMYSGWNTDQILSEIMGVKSLDSKIYEEYVAMALEKVESNSVPELRLAISNLEKICHPNDSI…
	4				PF13175.6	AAA_15	1.3e-11
	4				PF13304.6	AAA_21	2.5e-14
	4				PF13476.6	AAA_23	2e-12
IEVchAus1	5	3899	6115	+	PF13166.6	AAA_13	6.4e-135	hypothetical protein	MINTITLKGVASYSPTSPVVIQTDNKKINLFYGLNGSGKSTIGKFLHSPELPEYRNCSIQPSELVEDILVYNQEFIRSNFYEIPDFQGVFTLSEENKEAEQAIEEATEKTARLHQSIEVSKTKISRKQSDIENEETSLKESVWKAKTTYENGALDFCLEGLRRNKVGFLNKVRSSSGSVTSTIESLQKEARELTGQDGSLRPNVPKISLDVSSFENAPILTQIIVGSKDSYLSDLVEKLGNSDWVKSGLGYMKPDNPCPFCQQDLNSSITEAINQLFDETYSKKVSQIEGLSSSYRALVEDIKSKLSAPVYAFEDDVVTYGFVDKRDLLLEKLSANLSQIDLKISNPSTVITLTDTSPLVADVNTAIAEIQRDIDLFNDRIRNKKNHLDRIASEFWVIL…
IEVchAus1	6	7340	6777	-				hypothetical protein	MLQYIRLLSDISLMAGLIGYFEYIERHEIADWLEDPSGRIPDPRVTNNKNHEPLSEGSSEENRSDDGQSRATDEHRADDPPWLELLMINQWMFTIGDVDCYPSVPHGHYKSKTREWPKLNPYTGRVFSDVHKEDAGKRLSKKDMIKLWNDSNFIEHCREQILWYSDVAPSYSFPKARRGKLAFPRWR
IEVchAus1	7	8468	7419	-				hypothetical protein	MAPKLPKGFEMEEQLRHYFMQSGYFVVRGVPFVYEGFDVTDIDLWLYSRESSLTRSITIVDVKNKKTPQAIERIFWAKGLAKAIKANKVIVATTDKRKEVKDFGSDLDVLVLDGTFLSKLNKSEGFLNSRLSDEEFVSEIEKYSLGKLDGDWKGQIVKCKSLLSKEISFDECNRWLEVSRFFAEQILTKPSQLKIAIRCFYFTLSLFCVGVDFVLKELSFLDHDNRVNKLVEGFTFGSKGREGVTKMLSLSLSLVEQFAPEGKSISSQVRTKVMADFDSLPTAILGEYFAKAEVGKSTFSAAKELESLAMSRLFRDHSQSSIELRGVIGCLLDCWGINRKTFSEVVSTS
IEVchAus1	8	9730	8468	-				hypothetical protein	MDKKVQGSWLIHHTNKLQNVTNQGDYQNTFVAGKAGILLSAISESGQSVITNERLHVLANASNINAAFELPKLLDILKEQELIDVASNSVGVLGVTTISALQHTANIFESLEPKNIELSAIELAEIASNKPISSKEVSEELSDTYKLAANDVKQLFYDSEKIGFVDVEPITKSESLIFNGNLFRRDSAIKTKAVLDSLSTQEQSALLELTEVLKKKACLPYADAVKMLGDNLFRKVSSIGFFDINVVSNSQEEVGYLTLPSAFSKYSSSMVDDAFDLAKAFVASLTYGMTKSSYARGQISMIDRLLGALIEGREVGPVSAIGQDYKILELKGVVAIRHGSKGGRSGPLMRLLKKEVGELALLAIRQGDVSEQSIQSLPGAAITKFRGPEANREIIRREQ…
IEVchAus1	traN	12966	10375	-	PF06986.11	TraN	3.5e-15	hypothetical protein	MPTLQDGQLQMDGHTPIDVNDLFPGTSGQNGQESDYFPDANQPDVNGLKDIFSDADAMDDVGKSAKGALWADANQENPSIAGAAYKVLLDAANRSRPDFSNDPMLNLSKNTYDNIDVIAAGFGDCSAETTIKKSVIQTHVPDYQHCQRVEDQSADCEITHRYDASVIKHYDGPYNLKSCGTGCAELWIGKVGDNYWSGYCKIYEQYTRVQVTNPAAIVSATLEYAKWDDYMQVWVGKSGQEQKVWQGPNGNFPPETTGQCELSSSWERNPNTDVTQYFKNVNPGDVVTFKIRVSVSGNGEGFGRIRIHYDPAKAITKDEWSPQTCISAANTVIDGLKDGFAEGNVSCIDNPADASGCTVINGVRICESQLSPSPINSIPRLCKKVSVKGSYDFYKGQMT…
	traN				PF06986.11	TraN	1.2e-26
IEVchAus1	flhC	13782	13228	-	PF05280.11	FlhC	7.5e-09	Transcriptional activator	MEWQGNSGWLGRWIAARHMALAGYITKIIMIETGLTYKQVRRLYKDLENDGHELKRKSRTFRGGATLIQSHTSKIQASLLMQMYCNIGGEVVLKSVQITALNKAFRMYHAIRKEVSGMKGARWDPFDITDAWCLASELRSGDGMMEYCYTCQCTYFTSVNQRTCVECPFCAAEKSSGKKALTAA
IEVchAus1	11	13976	13785	-				hypothetical protein	MKNTVKHKFVWGCAALLFLSVAFLISQDGVARHNWIYMAALPAVIFALWLQYRQVFGRKNEDE
IEVchAus1	12	14149	14409	+				hypothetical protein	MKKLIGWFCLLVTLFFAYKVTGIGGIILLIIPTVVIISVFYSSKGNHQIPNDLSSSESYEIDHKNDIEPPIPDASRTGEDWRGLPY
IEVchAus1	13	14708	14442	-				hypothetical protein	MKSFVGEHIFSSRGVMLFFAVVYGYCLVRPIKKYLFPNKTRLIYPLMMVFTLSPMFFSGFIPNIFNISLNNKIVYEIILNKNKISQCK
IEVchAus1	14	15253	14849	-				hypothetical protein	MSLIRVLFLYTAFCLRYIRLHIMFKEPFKVLYNKFPFFEFIVRMVYLLLFPNIERSENLSKGPMKYALWDICLCVSLMATSVIVIDIFSGSTYEKMLSMFNNEFVVFLEFGYYAFCYTFIFFLILICCLFLIRN
IEVchAus1	15	15603	15250	-				hypothetical protein	MNKALIQLKLRERQLTEELEQIWTEMAMMPVPEISLENIPLSQVIDLLKLMILEGEGDWLVGPVERVGDTLVTSAKALRIASQQTGVSYHLLLGSLSRAQRGPRLSCKGDMLTLNIK
IEVchAus1	traG	18982	15596	-	PF07916.11	TraG_N	4.5e-80	hypothetical protein	MFTIHSIGDAGFLEQILIAVAMVTGSGDFEKMVSVGLLLGAILVGFQSLFQGAKTWDWHQVFVCWLIYSLAFGSTTTVTIEDAYDGDVRVVANVPIGPAAVGSMISEVGYGLTKLFEVAYSPIAPGITEHKFLDSLELLVKLRNTQMQSAMWDAWNNALGGGDVDVNKSLINYVAECTAVKFVRGEVTEAQLNTQNWQQALQFQSQLFGTQLFLSPSGPTDETCTSGWVKLSQAIDTAFAAGLSQQTLGYLVGKTDAVNATTDALDALHAQNVATGDYIKAHILKPIMQRGFAQFYSDMRDPYAEIMLKQAEMQRNTQWTAEQNLWMKSIRPLMTLIEGLVYAITPLAAFIMVIGSKGIMLVGKYFQMLIWIQLWMPVMSIINLYIYTQGQEVLSNYLS…
IEVchAus1	17	19171	20070	+				hypothetical protein	MQTEALQMKLKQVIALSLAGLLAGCASTVNNTYQTNHSRAYNLAQAGGLYDAKDYSISKAQRESLISQGWDASGSALLFNSSKGLGLGWNQSLGFGLATTLFKPKGVMERDSLFGWVPESLASTPEQARQVMSEKVLSATEAGLKQTQLNFEIGNRHLHLNVPFVGDYLFSSVQIVAPNQGCPTWEAAGKDLKQTCQISITVYSPADSSQSVPDFVLPQQTGYAFSANDSSDYSRLNVELPKSTKISKVQILSAISQHLPPWIFVFTASEKQENGKYSAPIVWDQGKAQLFVTPENFHM
IEVchAus1	18	20247	20393	+				hypothetical protein	MAKTLEQIIRQEKPAVVQQAKKKAAKIIAEMDKKPLNVTKVQHPDRQK
IEVchAus1	19	20695	20423	-				FIG01062815: hypothetical protein	MLGQNHAKIHQFDVCGRVYYRGIDYTNREGELVVETLEATSHDEAEQLFRKAVDELAREFNQTVARVEMTFTLDLTLVEDGESDEPYLVH
IEVchAus1	20	20990	20787	-				hypothetical protein	MRKTRPVQVVSPLVETAEFKNGEWLRPAYACESSVATGFIEQAPIDGEVVSKPALIAHRVSKLIGRS
IEVchAus1	21	21378	21902	+				hypothetical protein	MYIRIIIVCILLTILTTYLWHIHEYQYFYWSLVGCFCVIMLSILTSKADSYIKGMLLILLGISLGMLLPNFMIPVPEFKGDALDDFNKNMWLFKNLVTYSCTGAGGSLIANLANGFLSKTDVEITKNSSPEINKLTEQLMSTRAEMKQLKRYIFLALIIPSATSVIMFSIFLFH
IEVchAus1	22	22183	21899	-				hypothetical protein	MEKWVRERAHVYVRHGGKTARRAMVKRLIAALEDIAANEKGVQFPTQVGRAHIHRYYTRHQHLSGVTLRDHFYAFRLLWELLGRVGEPPRPKLV
IEVchAus1	mpsA	23031	22204	-	PF12835.7	Integrase_1	6.2e-18	hypothetical protein	MFSTWIKSEQGIKDMRDIDKGHLVTYAAHLNDRYERGEIAPSTAQNYLSAVNRVMEIARGDRQVRVDPVAEGGLPKRSGIASGDRSVSEVAHSVAVGTASERLGALLELQRNFGLRFEESAKLNAVKALREAEKIGSVSVKDGTKGGRARTVPITNATQIIALQRAVAIQDGRSMIPADQSYREFRQDAYREIGRHPVNFHGERHHYAQTRYRELLGAECPVKAGVKHGGAHHEYLAKALGISVEQARTLDKEIRTEVARELGHGRIDVTNSYLG
IEVchAus1	24	23829	23350	-				hypothetical protein	MSPMGIPPSEIYFPGGKQMIIIIIFAALCCCLCLCAAQVARLPYRDLAEYCVAFLALDPERPNTRGPPSKYQNEYWIFRLTRNAPVSVAIGVNRDGGYTPDESLMPHRLKAFAPRTNVRESYRLRRLARSALPFQRKMTQAYQPDLLAVCSVGTDQLME
IEVchAus1	25	24986	24228	-				hypothetical protein	MNIALPAFFLLCLLLPGYIFTNAYERKENTTLEKKPFEASSASAIVIALFLQLLYASFVHHVWYPINFVICLKILTGVRLTNEDISALVPHIGRIGSYFAVLYILSHILGKILQQLMFYFNPYKSSMFAFDTPWYYELKGSLSPDNDAQIIKISALQDTNEGTFLYYGYLDDFYLDKNGQLDRLVLFDVYRRDVKKDDDGCDGDEHERYYRIKGDRLILKYDNIHNLNIEYLYIYEGDPEPFETHTEESEEN
IEVchAus1	26	25163	24987	-				hypothetical protein	MKALMGEMAKKIRKDKDGKEALRRFVKSDSNCKKITLSNGKTYTITREKRQENMAEPA
IEVchAus1	rdfN	25527	25297	-	PF11112.8	PyocinActivator	7.9e-23	FIG00640518: hypothetical protein	MNTAFLLMAEYESAVVPLSQISQKYFGLAPQTAKFRANAGKLPVPVFRASQKAEYLVSIQDLAAYIDRMREGACNV
IEVchAus1	28	27129	25633	-				hypothetical protein	MRSGGSVHSNTQRLPAQRDENLSDLAYHKAVTPADFTDLLGIGREAYCRYVWSPHINPHKSANKPAAWQAIGQRQSGKPVSKLIDIKLQAEGYVAKTGVRTCSLDLFVSPNQFFDWRNTKQLAQLHANWIDIDTVGHDVISQQQQESLFTEVLQILREKSLPAPTGYVASGSGGMHLYWIYEGVPAYKWRIRVWREISLVLARTLKQARRSDARWIVDFSASRDPARVLRLPGTFHGKSGRVVQAFVGGPVYDFNKLAALLVRSEQNKQVIVLHQTGRLKDLKQTPKPAKPPQSKPTKHPGRHTIGQWWFRIYSVICSHARSKGVAEGKRDLHAFILYIALRHIKRSPEDAYQAIKALNAEFIHLTEDELAAYLKTAQQKHYKYSKDSIAEYLESNLGI…
IEVchAus1	29	27183	27377	+				hypothetical protein	MLHFPRIEDINPRGVGAPFERVLFYLSSSLLVCVASGGIRISHVNISCPTSGPSITHSPTKSIS

## Sheet: IEVchChn1
IE	ORF	start	stop	strand	Pfam	Pfam name	E-value	predicted function	aa_sequence
IEVchChn1	1	3	119	+				hypothetical protein	QSSMGATLNLRLNDTSILLDNPLSCKDLSVFCFWLILN
IEVchChn1	2	350	126	-				hypothetical protein	MPHSFASDRFPKVRDSRYTTSFPFLTRTVQRKRMMPLLVLRFSIVKLAIILKSGNLNYVPHSLRDTYGARNSKK
IEVchChn1	int	787	1305	+	PF00589.22	Phage_integrase	2.7e-17	Phage integrase	MNRQEHRAAHIPYLDILEFSILSCMRIGEICKILWEDVDDKSKAVKVRDRKDPRKKEGNHMWVPLLGQAWEILQRQPKTSACIFPYNSKSVSAGFQRVRSKLGIHDLKYHDLRREGASRLFEQGFSIEEVAQVTGHRNLNTLWLIYTELYPNRVHEKFNLLQRQKGMSVVKD
IEVchChn1	4	1548	2135	+				hypothetical protein	MIDSYDHEIRDALHRKKLSTSHYRRPDTLVVNELGLLHGSNRVDVAVINGCIHGYEIKSSRDTLKRLDGQLKTYSSALQKLTFVVAPNHVDELMTNVPEWSGIIVATKGKKGAISFKTLRLAKKNPNFDVISASYLLWKDEAQSLLKSKGFRPKDVNVCRKDLYDLIGRSLDTHEIVSSIRKALMSRENWRADEQ
IEVchChn1	5	3180	2098	-	PF14350.6	Beta_protein	2.8e-51	Phage-related protein	MNYKPYLPILKWRQGEYQALLRLNSHIKQALYPLFVVPPIEYDFESKRPKKTAQDYIEPLVDRIEKKWGKGLASIQLHESLHDELMNDGTKVPIHIFNQLLTSQTTIQPVIMLDYTKTYIDTVIEYSKQKNCGLIIRITFETLADSDQMSRLDNWIDQYDLNRANIDIVVDYDTKAEYVPNEKLAFVTSILISNIDSFDSYRAIYLAGTTLDFSSVPTKSSVTQPREYWTFFKYFYKEKVATIPNLGFGDYAIEPPGFAPSLDMRKIKPAARIIYSTEDCWAISKGSAFRDNPAQMHDMCHDFVYKSGHFIDKKLSNGDMKIYECAHKQCSNGSLTTWKEAGISHHLSLIVHQLANFHET
IEVchChn1	6	4435	3182	-	PF06114.13	Peptidase_M78	2e-05	hypothetical protein	MILTDEQLTLTKESLAKFKEAHKKVSNQSDPFGAMEKNAIESTIEQLSNEIKTYTDAQEKRIVLKNKLDINELKEQLILNRIYAGVSQDELASALNISQSTLNRLEATRYETATLSLLLKCSDALKNPIKVVTECLGGKEREIYNFETSQEIPFWELIPIKELVHNKWLSAQNAVEELKQLIVSSGSLTNFAYHKKSSFNEKSAKQAALFAWETKILSEAQNVIRENKVEFTEYNPAWISELLRLTKAPNGPLIAQQLLLEKGIVLVIEKHLQQTYLDGAAMLSEEGFPVIGMTLRHNRIDNFWFVLFHELAHVYLHLLTNKFPVFLDEKVGEGDDSDDPLENEANNFARNTLITPEKWAACVSPVMTTPKAVEIDAKNLDIHPAIVAGRIRFEKNDYT…
	6				PF01381.22	HTH_3	2e-05
IEVchChn1	7	4910	4419	-				hypothetical protein	MVSKFVQLKNAPFAVLEEGVHEFSLQDFKEMFVYNDVRAKQYKGLTAAISNLKEAGCPAIYIDGSYVTQKPVPGDYDACVDYTGVDLGILDPVFRTFDNQRQAQKEKYEGEFFPHHFKADHIGTIFIDFFQKEKHSGGRKGIIKLDLTNIDLVELGVHSDSDR
IEVchChn1	8	5769	6002	+				hypothetical protein	MNRVFERKNALMLQLLHYLAKSLVFWIDLIALAAQHYAAPNTLLNLRFQKQHLKNPVRLNSVTLRSPDFSGFFISMP
IEVchChn1	9	6056	6298	+				no significant database match found	MNTKKTSKSVASKAAKTLSDPNASKIQKSLAASAMAQADKSKQTGKEMETKASKVLQSDKYSDETKEFAASVLAQSNKKR
IEVchChn1	10	6307	6567	+				hypothetical protein	MPTCQSEHRHYPEFEQLPHDQGGMGRHKCCGCAYERGYELGLIREEMLNIDIDSLPVSQAGTVRHKSPHAAFAMGYQDGIRASYNR
IEVchChn1	11	6577	7611	+				hypothetical protein	MRGTLQYYDIDKLGIYKRGSDEQLFDSSELVLDSLISWFKRRPNLVNTSTRKADKAIGQSNVYCYDIDGANGEYVFVLWNELTNADDEILTISKDSKPGKAKVKSGVDSKTVIPGLPSYYWVSLNNNLIATLHFDHAMTSLVALRNYITGYMQNYSEFAVTHKDNEDKVIGYRHPDSKEGDVGYFKFDLKRKTDESTIEELTQKYSKITKIVRRAQKQAEDVELVGWFHNLASQAVGRGLPKAKDVHVEVELDFTPATERDFLDIVSAYQEEIIDPDKYNNLGFVLKGESGRKIFLDGKYLKTEHDFEIQRDGKNPFGASELLDYIGTKQVRLVPRTPRKRKAA
IEVchChn1	12	7608	8171	+				hypothetical protein	MTDKTAGFSWLKFGLWIVFIVVYGIVANKYLYDFASTLKVELIKSQIGILVNVSAILFGVIGAWLALIYPTALQKVQGKENIGLAYSGVDLSVLKSLVLVLLFSTTSLIASLLCDLALTFSTHTSIIQLTSADSIKAICAIIVWFLFAVQISAISSLLFSSFKLVYDLFISKAYTDLQRLLGRNKTK
IEVchChn1	13	8916	8209	-	PF01844.23	HNH	6.7e-09	enzyme; Degradation of DNA	MASITLNEIKPAFQLGLKAYEQKISPNKLKDELVSLGMTPSSAIGYIDNVGYLLDGRCFTRTINALAADYYFSQIHQRYGIEKLKLATEALRKHIDYYQSKSGSNPKAMREIYQKYSDICDDSFSFNDLPNNVSLSLKDSSEERLFRLKSANQTPEVIDSKTKLYRRNPDVVAETLFRAKGKCENCGGDAPFLRKSDNTPYLEVHHIEMLSAGGLDCITNTEALCPNCHRERHYG
IEVchChn1	14	9132	9305	+				hypothetical protein	MPLNDNGAEACQQLSVSIAGFELDRLQEYTIDACYEKRGFGSIRRQMNSNSPVLFRS
IEVchChn1	traN	11991	9400	-	PF06986.11	TraN	3.5e-15	hypothetical protein	MPTLQDGQLHMDGNTPIDVNDLFPGTSSQNGQASDYFPDANQPDVNGLKDIFSDADAMDDVGKSAKSALWADANQANPSVAGAAYKVLLDAANRSRPDFSNDPVLNLSKNTYDNIDVIAAGFGDCSAETTIKKSVIQTHVPDYQHCQRVEDQSADCEITHRYDASVIKHYDGPYNLKSCGTGCAELWIGKVGDNYWSGYCKIYEQYTRVQVTNPAAIVSATLEYAKWDDYMQVWVGKSGQEQKVWQGPNGNFPPETTGQCELSSSWERNPNTDVTQYFKNVNPGDVVTFKIRVSVSGNGEGFGRIRIHYDPAKAITKDEWSPQTCISAANTVIDGLKDGFAEGNVSCIDNPADASGCTVINGVRICESQLSPSPINSIPRLCKKVSVKGSYDFYKGQMT…
	traN				PF06986.11	TraN	1.6e-26
IEVchChn1	sgaC	12807	12253	-	PF05280.11	FlhC	5e-09	Transcriptional activator	MEWQGNSGWLGRWIAARHMALAGYITKIIMIETGLTYKQVRRLYKDLENDGHELKRKSRTFRGGATLIQSHTSKIQASLLMQMYCNICGEVVLKSVQITALNKAFRMYHAIRKEVPGMKGARWAPFDITDAWCLASELRSGDGMMEYCDTCQCTYFTSVNQRTCVECPFCAAEKSSGKKALTAA
IEVchChn1	17	13001	12810	-				hypothetical protein	MKNTVKHKFVWGCAALLFLSVAFLISQDGVARHNWIYMAALPAVIFALWLQYRQVFGRKNEDE
IEVchChn1	18	13175	13435	+				hypothetical protein	MKKLIGWFCLLVTLFFAYKVTGIGGIILLIIPTVVIISVFYSSKGNHQIPNDLSSSESYEIDHKNDIEPPIPDASRTGEDWRGLPY
IEVchChn1	19	13815	13468	-				hypothetical protein	MQYARVYSLIMFLFFPIVLFALDLSLTVTRTMKSFVGEHIFSSRGVMLFFAVVYGYCLVRPIKKYLSPNKTRLIYPLMMVFTLSPMFFTNIFNISLNDKIVYEIILNKNKISQCK
IEVchChn1	20	14202	13849	-				hypothetical protein	MFKEPFKVLYNKFPFFEFIVRMVYLLLFPNIERSENLSKGPMKYALWDICLCVSLMATSVIVIYIFSGSTYEKMLSIFNNEFVVFLEFGYYAFCYTFIFFLILICCLFLIKKLTNNK
IEVchChn1	21	14618	14265	-				hypothetical protein	MNKALIQLKLRERQLTEELEQIWTEMAMMPVPEISLENIPLSQVIDLLKLMILEGEGDWLVGPVERVGDTLVTSAKALRIASQQTGVSYHLLLGSLSRAQRGPRLSCKGYMLTLNIK
IEVchChn1	traG	17997	14611	-	PF07916.11	TraG_N	8.4e-80	hypothetical protein	MFTIHSIGDAGFLEQILIAVAMVTGSGDFEKMVSVGLLLGAILVGFQSLFQGAKTWDWHQVFVCWLIYSLAFGATTTVTIEDAYDGDVRVVANVPIGPAAVGSMISEVGYGLTKLFEVAYSPIAPGITEHKFLDSLELLVKLRNTQMQSAMWDAWNNALGGGDVDVNKSLINYVAECTAVKFVRGEVTEAQLNTQNWQQALQFQSQLFGTQLFLSPSGPTDETCTSGWVKLSQAIDTAFAAGLSQQTLGYLVGKTDAVNATTDALDALHAQNVATGDYIKAHILKPIMQRGFAQFYSDMRDPYAEIMLKQAEMQRNTQWTAEQNLWMKSIRPLMTLIEGLVYAITPLAAFIMVIGSKGIMLVGKYFQMLIWIQLWMPVMSIINLYIYTQGQEVLSNYLS…
IEVchChn1	23	18207	19085	+				hypothetical protein	MKLKQVIALSLAGLLAGCASTVNNTYQTNHSRAYNLAQAGGLYDAKDYSISKAQRESLISQGWDASGSALLFNSSKGLGLGWNQSLGFGLATTLFKPKGVMERDSLFGWVPESLASTPEQARQVMSEKVLSATEAGLKQTQLNFEIGNRHLHLNVPFVGDYLFSSVQIVAPNQGCPTWEAAGKDLKQTCQISITVYSPADSSQSVPDFVLPQQTGYAFSANDSSDYSRLNVELPKSTKISKVQILSAISQHLPPWIFVFTASEKQENGKYSAPIVWDQGKAQLFVTPENFHM
IEVchChn1	24	19262	19408	+				hypothetical protein	MAKTLEQIIRQEKPAVVQQAKKKAAKIIAEMDKKPLNVTKVQHPDRQK
IEVchChn1	25	19710	19438	-				FIG01062815: hypothetical protein	MLGQNHAKIHQFDVCGRVYYRGIDYTNREGELVVETLEATSHDEAEQLFRKAVDELAREFNQTVARVEMTFTLDLTLVEDGESDEPYLVH
IEVchChn1	26	20005	19802	-				hypothetical protein	MRKTRPVQVVSPLVETAEFKNGEWLRPAYACESSVATGFIEQAPIDGEVVSKPALIAHRVSKLIGRS
IEVchChn1	27	20004	20147	+				hypothetical protein	MNRHTEYHPVCSNLATRVAPKAITPTVIIMIKTNVEKYIDTSKKLKG
IEVchChn1	28	20393	20917	+				hypothetical protein	MYIRIIIVCILLTILTTYLWHIHEYQYFYWSLVGCFCVIMLSILTSKADSYIKGMLLILLGISLGMLLPNFMIPVPEFKGDALDDFNKNMWLFKNLVTYSCTGAGGSLIANLANGFLSKTDVEITKNSSPEINKLTEQLMSTRAEMKQLKRYIFLALIIPSATSVIMFSIFLFH
IEVchChn1	29	21198	20914	-				hypothetical protein	MEKWVRERAHVYVRHGGKTARRAMVKRLIAALEDIAANEKGVQFPTQVGRAHIHRYYTRHQHLSGVTLRDHFYAFRLLWELLGRVGEPPRPKLV
IEVchChn1	mpsA	22004	21219	-	PF12835.7	Integrase_1	2.5e-18	hypothetical protein	MRDIDKGHLVTYAAHLNDRYERGEIAPSTAQNYLSAVNRVMEIARGDRQVRVDPVAEGGLPKRSGIASGDRSVSEEAHSVAVGTASERLGALLELQRNFGLRFEESAKLNAVKALREAEKIGSVSVKDGTKGGRARTVPITNATQIIALQRAVAIQDGRSMIPADQSYREFRQDAYREIGRHPVNFHGERHHYAQTRYRELLGAECPVKAGVKHGGAHHEYLAKVLGISVEQARTLDKEIRTEVARELGHGRIDVTNSYLG
IEVchChn1	31	22789	22604	-				hypothetical protein	MVIITVLAAFCCCLSLCAAQVTRLPYRDLAECYVAFLVLNSERPNTRGPPRNIRMSTGFSG
IEVchChn1	32	23230	23111	-				hypothetical protein	MHQDFYFASLEILLYESSHLLINNDDCTTQTFSSSECNQ
IEVchChn1	33	23310	24098	+				hypothetical protein	MFLNALRNCNNEIAQLRCCGDRNPCNCEGSLTADYYERNDSYDCQKKMDTYVIKYGPSYISEIYHYLEASQLLNGFQNSPLNAISLGCGFAPDYYALQKYNTDSRLNIQLRYWGLDMSTSWNTARPPIGANCQFQHADLTQPFNLQGADIVFICKSFSTMFKHQVHTRFLQNLASAINQNMAPGSTLLFIDVNHYKLGRDVFDDNISSIISPTNKYYFDDRGYSKAGWIKINSNHVIYPTNQGLSVESIPNTNDTIIFEYRK
IEVchChn1	34	24101	25048	+	PF08902.11	DUF1848	1.3e-106	hypothetical protein	MIISASRRTDIPAFYTPWFMNRIREGFLLTRNPFNAHQIKRISLSPDDVDLFVFWTRNPHMLMRHLPELNQRGYQYYFQYTITGYPKTLESNVPNPNKAIRTFIELSDLIGPEKIIWRYDPILLCNIVDINEHKRLFYKIAHLLAGKTKKVVISFADLYAKTDRNLNKIEALNYTDIIQQPDTLLELVHHMHQIASSVDMEIESCAEEVDVSQAGVRHGKCIDDRLIKNVFGIHLDSQKDSGQREACGCIKSIDIGSYNTCLHGCSYCYATYSQNTVQKNKQKHDSKSPFLIGGTEGIDPHLLIPEEQMIQGNLF
IEVchChn1	rdfN	25305	25075	-	PF11112.8	PyocinActivator	1.1e-22	FIG00640518: hypothetical protein	MNTAFLLMAEYESAVVPLSQISQKYFGLAPQTAKFRANAGKLPVPVFRASQKAEYLVSIQDLAEYIDRMREGAREQ
IEVchChn1	36	26896	25412	-				hypothetical protein	MHSNTQRLPAQRDENPSCLAYHKAVTPADFTDLLGIGREAYCRYVWSPHINPHKSANKPAAWQAIGQRQSGKPVSKLIDIKLQAEGYVAKTGLRTCSLDLFVSPNQFFDWRNTKQLAQLHSNWIDIDTVGHDVISQEQQESLFTEVLQILREQSLPAPTGYVASGSGGMHLYWIYEGVPAYKWRIRVWREISLVLARTLKQARRSDARWIVDFAASRDPARVLRLPGTFHGKSGRVVQAFIGGPLYDFNELATLLVRSEQNQQAIALHQQGQLEDLKPKTKAKPAKPLKSKPTKHPGRHTIGQWWFRIYSVICSHARSEGVAEGKRDLHAFILYIALRHIKRSPEDAYQAIKALNAEFIHLTEDELAAYLKTAQQKHYKYTKDSIAEYLESNLGIASDF…
IEVchChn1	37	27130	26996	-				hypothetical protein	MRGPQWGAKCSHERSLSHLKLHTLKDLMTDKTKPAQTVRQHLAG

## Sheet: IEVchN2786
IE	ORF	start	stop	strand	Pfam	Pfam name	E-value	predicted function	aa_sequence
IEVchN2786	1	3	119	+				hypothetical protein	QSSMGATLNLRLNDTSILLDNSLSCKDLSVFCFWLILN
IEVchN2786	int	205	1305	+	PF00589.22	Phage_integrase	7.3e-17	Phage integrase	MASFTIEKRKTSKGIIRFRCTVRVKKGNDVVYRESRTFGKRSDAKEWGTLLVSKLDTHGLPGRTEKPTIRELILLYLNDSLTAEKIGRSKQYGLNMLVDTELAKIRADKLTVSDLVAYCKDRKSSGVKPQTIGGDISYLRSVFKSARPIFNIDVDDSVIRDAYYTLYQLNLIAKSERRSRRPIGDELDRIRAELLNRQEHRSAHIPYLDILEFSILSCMRIGEVCKILWGDVDEKNRAVKVQDRKDPRKKEGNHMWVPLLGDAWEILQRQPKTTACIFPYNSKSVSAGFQRVRSKLGIHDLKYHDLRREGASRLFEQGFSIEEVAQVTGHRNLNTLWLIYTELYPNRVHEKFNLLQRQREMEQPLM
IEVchN2786	3	1478	2368	+	PF13419.6	HAD_2	1.5e-08	Phosphoglycolate phosphatase (EC 3.1.3.18)	MNDKPKKSVLITDLDNTLFDWFDIWRSTFIPMLNRTVEISGIPREQLIKEIKLIHQKHGTAEYAFVLQEVPSLLSMYGTPHNIMEKLNDAIHAARSNRLQHLKLYQGVYDTLSELRARRIKVIAYTESKQWYTKYRLKRFGLDHFIDHVYSPQDHEIIPIRDGERTEFNFDHTKFSHTAPGELKPNPKLLLHIIKEQNLNKDECVYIGDSEFKDVNMANAAGVTSVYAKYGTGHFSDERQKDYDVLREVTHWSDEEVAAERKLKESVEEHYKADYSIDNFSELLNIINFVKSDLTL
	3				PF13419.6	HAD_2	7.5e-09
	3				PF13242.6	Hydrolase_like	8e-08
	3				PF00702.26	Hydrolase	6.5e-07
IEVchN2786	4	2365	3282	+	PF08239.11	SH3_3	3.6e-11	hypothetical protein	MSKDNKDDYSLEKLTLNERTALLLDYWKQTSNVQQHFNDVSMKLRNFAVVVFSGFLTGVGLAIHNNISINLLGIHISAGVLFALAGMIATQLIHFMDTYWYHVFLKGAVHTSSSVELEIKKILGVTELSEGISSSSQAVCVASLFGKLHLPIGWHCWLKYLCMRSVEVDSTKRHKIFYRWLLAIFILTGIGSIFTHSGEKKLTQNSDNTSSVTLVYTMDKPVVEKSTNTLETDKTKIGFIISGSNVRVRDLPSFNSEIIHLLPVGKKVTVLESGEKTSWVKVQSVLENSETIDGWVHRDYIAELK
IEVchN2786	5	3571	3275	-				hypothetical protein	MFISSSIYRFATSENDKSHGYGSITRYLRSILYERKRDSTILIHLSTSGIDASYLRAVLSVLDYYSIYGDVYNGIKFRSALAIYIDKNTTKKKLVIVI
IEVchN2786	traN	6327	3571	-	PF06986.11	TraN	5e-15	hypothetical protein	MRHCQTFMKTVASALIVTISCLPLQGNANTPPSSALSSVGKDAQNFGQNLAAGTSMPTLQDGQLHMDGNTPIDVNDLFPGTSSQNGQASDYFPDANQPDVNGLKDIFSDADAMDDVGKSAKSALWADANQANPSVAGAAYKVLLDAANRSRPDFSNDPVLNLSKNTYDNIDVIAAGFGDCSAETTIKQSVIQTHVPDYQHCQRVEDQSADCEITHRYDASVIKHYDGPYNLKSCGTGCAELWIGKVGDNYWSGYCKIYEQYTRVQVTNPAAIVSATLEYAKWDDYMQVWVGKSGQEQKVWQGPNGNFPPETTGQCELSTSWERNPNTDVTQYFKNVNPGDVFTFKIRVSVSGNGEGFGRIRIHYDPAKAITKDEWSPQTCISAANTVIDGLKDGFAEGN…
	traN				PF06986.11	TraN	1.3e-26
IEVchN2786	sgaC	6978	6424	-	PF05280.11	FlhC	3.5e-09	Transcriptional activator	MEWQGNSGWLGRWIAARHMALTGYITKIIMIETGLTYKQVRRLYKDLENDGHELKRKSRTFRGGATLIQSHTSKIQASLLMQMYCNIGGEVVLKSVQITALNKAFRMYHAIRKEVPGMKGARWAPFDITDAWCLASELRSGDGMMEYCDTCQCTYFTSVNQRTCVECPFCAAEKSSGKKALTAA
IEVchN2786	8	7172	6981	-				hypothetical protein	MKNTVKHKFVWGCAALLFLSVAFLISQDGVARHDWIYMAALPAVIFALWLQYRQVFGRKNEDE
IEVchN2786	9	7345	7605	+				hypothetical protein	MKKLIGWFCLLVTLFFAYKVTGIGGVILLIIPTVVIISVFYSSKGNHQIPNDLSSSESYEIDHKNDIEPPIPDASRTGEDWRGLPY
IEVchN2786	10	8444	7638	-				hypothetical protein	MIRMLFLYTVFCLRYIRLHIMFKEPFKVLYNKFPFFEFIVRMVYLLLFPNIERSENLSKGPMKYALWDICLCVSLMATSVIVIDIFSGSTYEKMLSIFNNEFVVFLEFGYYAFCYTFIFFLILICCLFLIKKLTNNKEIKVAHYSYICSMQYARVYSLIMFLFFPIVLFALDLSLTVTRTMKSFVGEHIFSSWGVMLFFAVVYGYCLVRPIKKYLFPNKTRLIYPLMMVFTLSPMFFSGFIPNIFNISLNNKIVYEIILNKNKISQCK
IEVchN2786	11	8800	8447	-				hypothetical protein	MNKALIQLKLRERQLTEELEQIWTEMAMMPVPEISLENIPLSQVIDLLKLMILEGEGDWLVGPVERVGDTLVTSAKALRIASQQTGVSYHLLLGSLSRAQRGPRLSCKGDMLTLNIK
IEVchN2786	traG	12209	8793	-	PF07916.11	TraG_N	6.2e-80	hypothetical protein	MNGSNREYLSMFTIHSIGDAGFLEQILIAVAMVTGSGDFEKMVSVGLLLGAILVGFQSLFQGAKTWDWHQVFVCWLIYSFAFGATTTVTIEDAYDGDVRVVANVPIGPAAVGSMISEVGYGLTKLFEVAYSPIAPGITEHKFLDSLELLVKLRNTQMQSAMWDAWNNALGGGDVDVNKSLINYVAECTAVKFVRGEVTEAQLNTQNWQQALQFQSQLFGTQLFLSPSGPTDETCTSGWVKLSQAIDTAFAAGLSQQTLGYLVGKTDAVNATTDALDALHAQNVATGDYIKAHILKPIMQRGFAQFYSDMRDPYAEIMLKQAEMQRNTQWTAEQNLWMKSIRPLMTLIEGLVYAITPLAAFIMVIGSKGIMLVGKYFQMLIWIQLWMPVMSIINLYIYTQ…
IEVchN2786	13	12368	13267	+				hypothetical protein	MQTEALQMKLKQVIALSLAGLMAGCASTVNNTYQTNHSRAYNLAQAGGLYDAKDYSISKAQRESLISQGWDASGSALLFNSSKGLGLGWNQSLGFGLATTLFKPKGVMERDSLFGWVPESLASTPEQARQVMSEKVLSATEAGLKQTQLNFEIGNRHLHLNVPFVGDYLFSSVQIVAPNQGCPTWEAAGKDLKQTCRISITVYSSAESSQSVPDFVLPQQTGYAFSANDSSDYSRLNVELPKSTKISKVQILSAISQHLPPWIFVFTASEKQENGKYSAPIVWDQGKAQLFVTPENFHM
IEVchN2786	14	13444	13593	+				hypothetical protein	MAKTLEQIIRQEKPAVVQQAKKKAAKIIAEMDKKPLNVTKVQHPADRQK
IEVchN2786	15	13895	13623	-				FIG01062815: hypothetical protein	MLGQNHAKIHQFDVCGRVYYRGIDYTNREGELVVETLEATSHDEAEQLFRKAVDELAREFNQTVARVEMTFTLDLTLVEDGESDEPYLVH
IEVchN2786	16	14304	13987	-				hypothetical protein	MYFSTFVLIMIITVGVIAFGATLVARLLQTGWYSVCRFMRKTRPVQVVSPLVETAEFKNGEWLRPAYACESSVATGFIEQAPIDGEVVSKPALIAHRVSKLIGRS
IEVchN2786	17	14575	15102	+				hypothetical protein	MMYIRIIIVCILLTILTTYLWHIHEYQYFYWSLVGCFCVIMLSILTSKADSYIKGMLLILLGISLGMLLPNFMIPVPEFKGDALDDFNKNMWLFKNLVTYSCTGAGGSLIANLANGFLSKTDVEITKNSSPEINKLTEQLMSTRAEMKQLKRYIFLALIIPSATSVIMFSIFLFH
IEVchN2786	18	15383	15099	-				hypothetical protein	MEKWVRERAHVYVRHGGKTARRAMVKRLIAALEDIAANEKGVQFPTQVGRAHIHRYYTRHQHLSGVTLRDHFYAFRLLWELLGRVGEPPRPKLV
IEVchN2786	mpsA	16230	15403	-	PF12835.7	Integrase_1	5e-18	hypothetical protein	MFSTWIKSEQGIKDMRDIDKGHLVTYAAHLNDRYERGEIAPSTAQNYLSAVNRVMEIARGDRQVRIDPVAEGGLPKRSGIASGDRSVSEVAHSVAVGTASERLGALLELQRNFGLRFEESAKLNAVKALREAEKIGSVSVKDGTKGGRARTVPITNATQVIALQRAVAIQNGRSMIPADQSYREFRQDAYREIGRHPVNFHGERHHYAQTRYRELLGAECPVKAGVKHGGAHHEYLAKALGISVEQARTLDKEIRTEVARELGHGRIDVTNSYLG
IEVchN2786	20	16677	16549	-				hypothetical protein	MCANHTACGGWRVPRFLSKKMTQAYQPDLLAVCSVGTDQLME
IEVchN2786	21	16758	16907	+				hypothetical protein	MATETGHSELTGKSGTHSDTSRGVLLYLAARDRVPETRRNIQLNHDMEA
IEVchN2786	22	20635	17486	-	PF00270.29	DEAD	8.6e-16	hypothetical protein	MRPEQKSQLLLGVSRSKAKMLEYGVPEEHHIKIIQDPAKLFTISISLLGDLAAAINRGEPDADLLAEMKSNLLFAARFFDSYRQSKLNETLNPYLMLLGAASYYLCELPGSSSVLVKKLKSDIENSGIDGLYCPDLDGAGLEFLLLWLLEADSSIHFENIESVFGEFIENISKKLNIFFSSGDDLAIRKEAKKLRDFAYLFGTPRQLLLGELITSIILKKIDNSTWKCLPKYSDLAVGTWKETLNKNSFIKEFWPAQHLLGQANVLRGKSAIVQMPTSAGKTKATELILRSAFLAGRVSLAIIIAPFRALCHEIKNSLVETFRNEPTQVDELSDTLQSDFEIDTLLRHQQILVVTPEKLLYVLRHAPELAAHVGLLVFDEGHQFDSGTRGITYELLLTS…
	22				PF00271.31	Helicase_C	4.5e-06
IEVchN2786	23	21473	20625	-	PF08878.11	DUF1837	1.2e-06	hypothetical protein	MPLTSAHINWLIDTGERLKTANGKEVEVWAFRHEKDEAILSAWAKHFRNHYCLDTDIDFLRGQQSRKDYLNTLKFPCSSTKLGPGIRAGDFGEILVADYLQWRLGFWVPRVRWSSKVVRDESPKGSDVIGFRFHNQDCSTSQEDLLIVFEAKTQFSGSGKNRLQDAINDSAKDHLRIGESLHFIKQKLFEKGSREQAQLIDRFQNPVDIPYKESFGAAAIISDEHFDANVIGSSNCETIPKSPKSKEHISHPNGENLVLLVIKGPDMMALVHELYRRAADEA
IEVchN2786	higA	21869	21543	-	PF01381.22	HTH_3	6.6e-09	Antitoxin HigA	MRNTKRRPVTVGQMLVTEFLEPMNIEINELAEAMGVHRNTLSRIVHDKGVLTAPMAIKLAAALGNTPEFWLNIQHSVELWDVRHRAFEQEVKNVKRVTPLLEKREALI
IEVchN2786	25	21899	22045	+				hypothetical protein	MMVQISILGNAIDPSEDQPVLLVDPDGTPPGHIPFKVLEAITRRDSQV
IEVchN2786	rdfN	22747	22538	-	PF11112.8	PyocinActivator	1.4e-19	FIG00640518: hypothetical protein	MAEYESVVVPLSQISQKYFGLAPQTAKFRANAGKLPVPVFRASQKAEYLVSIQDLAAYIDRMREGAREL
IEVchN2786	27	24377	22875	-				hypothetical protein	MRSGGSVHSNTQRLPAQRDENPSCLAYHKAVTPADFTDLLGIGREAYCRYVWSPHINPHKSANKPAAWQAIGQRQSGKPVSKLIDIKLQAEGYVAKTGLRTCSLDLFVSPNQFFDWRNTKQLAQLHSNWIDIDTVGHDVISQEQQESLFTEVLQILREQSLPAPTGYVASGSGGMHLYWIYEGVPAYKWRIRVWREISLVLARTLKQARRSDARWIVDFAASRDPARVLRLPGTFHGKSGRVVQAFIGGPLYDFNELATLLVRSEQNQQAIALHQQGQLEDLKPKTKAKPAKPLKSKPTKHPGRHTIGQWWFRIYSVICSHARSEGVAEGKRDLHAFILYIALRHIKRSPEDAYQAIKALNAEFIHLTEDELAAYLKTAQQKHYKYTKDSIAEYLESNL…
IEVchN2786	28	24431	24625	+				hypothetical protein	MLHFPRIEDINPRGVGAPFERVLFYLSSSLLVCVASGGIRISHVNISCPTAGPSIIHSPIKSIS

## Sheet: IEVmeUSA1
IE	ORF	start	stop	strand	Pfam	Pfam name	E-value	predicted function	aa_sequence
IEVmeUSA1	1	109	2	-				tRNA-dihydrouridine(20/20a) synthase (EC 1.3.1.91)	MSQKQNIDKSLQDNQLSSNIDVSLSRRFSVAPMLDW
IEVmeUSA1	int	204	1304	+	PF00589.22	Phage_integrase	1.3e-16	Phage integrase	MASFTIEKRKTSKGIIRFRCTVRVKKGNDVVYRESRTFGKRSDAKEWGTLLMSKLDTHGLPGRTEKPTIRELILLYLNDSLTAQKVGRSKQYGLNMLVDTDLAKIRADKLTVSDLVAYCKDRKSSGVKPQTVGGDISYLRSVFKSARPIFNIDVDDSVISDAYYTLYQLNLIAKSERRSRRPIGDELDRIRAELLNRQEHRSAHIPYLDILEFSILSCMRIGEVCKILWEDVDEKSKAVKVRDRKDPRKKEGNHMWVPLLGDAWEILQRQPKTATCIFPYNSKSVSAGFQRVRSKLGIHDLKYHDLRREGASRLFEQGFSIEEVAQVTGHRNLNTLWLIYTELYPNRVHEKFNLLQRQKGMSVGKD
IEVmeUSA1	3	2128	1565	-				hypothetical protein	MSQYIRLLSDISLMAGLIGYFEYIERHEIADWLEDPSGRIPDPRVTNNKNHEPLSEGSSEENRSDDGQSRATDEHRADDPPWLELLMINQWMSTIGDVDCYPSVPHGHYKSKTREWPKLNPYTGRVFSDVHKEDAGKRLSKKDMIKLWNDSNFIEHCREQILWYSDVAPSYRFPNSRRGKLAFPRWR
IEVmeUSA1	4	3256	2207	-				hypothetical protein	MAPKLPKGFEMEEQLRHYFMQSGYFVVRGVPFVYEGFDVTDIDLWLYSRESSLTRSITIVDVKNKKTPQAIERIFWAKGLAKAIKANKVIVATTDKRKEVKDFGSDLDVLVLDGTFLSKLNKSEGFLNSRLSDEEFVSEIEKYSLGKLDGDWKGQIVKCKSLLSKEISFDECNRWLEVSRFFAEQILTKPSQLKIAIRCFYFTLSLFCVGVDFVLKELSFLDHDNRVNKLVEGFTFGSKGREGVTKMLSLSLSLVEQFAPEGKSISSQVRTKVMADFDSLPTAILGEYFAKAEVGKSTFSAAKELESLAMSRLFRDHSQSSIELRGVIGCLLDCWGINRKTFSEVVSTS
IEVmeUSA1	5	4518	3256	-				hypothetical protein	MDKKVQGSWLIHHTNKLQNVTNQGDYQNTFVAGKAGILLSAISESGQSVITNERLHVLANASNINAAFELPKLLDILKEQELIDVASNSVGVLGVTTISALQHTANIFESLEPKNIELSAIELAEIASNKPISSKEVSEALSDTYKLAANDVKQLFYDSEKIGFVDVEPITKSESLIFNGNLFRRDSAIKTKAVLDSLSTQEQSALLELTEILKKKACLPYADAVKMLGDNLFRKVSSIGFFDINVVSNSQEEVGYLTLPSAFSKYSSSMVDDAFDLAKAFVASLTYGMTKSSYARGQISMIDRLLGALIEGREVGPVSAIGQDYKILELKGVVAIRHGSKGGRSGPLMRLLKKEVGELALLAIRQGDVSEQSIQSLPGAAITKFRGPEANREIIRREQ…
IEVmeUSA1	6	4895	5068	+				hypothetical protein	MTLSGNGAEACQQLSVSIAGFELDRFQEYTIDACYEKRGFGSIRRQMNSNSPVLFRS
IEVmeUSA1	traN	7919	5163	-	PF06986.11	TraN	3.9e-15	hypothetical protein	MRHCQTFMKTVASALIVTISCLPLQGNANTPPSSALSSVGKDAQNFGQNLAAGTSMPTLQDGQLHMDGNTPIDVNDLFPGTSSQNGQASDYFPDANQPDVNGLKDIFSDADAMDDVGKSAKSALWADANQENPSVAGAAYKVLLDAANRSRPDFSNDPVLNLSKNTYDNIDVIASGFGDCSAETTIKKSVIQTHVPDYQHCQRVEDQSADCEITHRYDASVIKHYDGPYNLKSCGTGCAELWIGKVGDNYWRGYCKIYEQYTRVQVTNPAAIVSATLEYAKWDDYMQVWVGKSGQEQKVWQGPNGNFPPETTGQCELSTSWERNPNTDVTQYFKNVNPGDVVTFKIRVSVSGNGEGFGRIRIHYDPAKAITKDEWSPQTCISAANTVIDGLKDGFAEGN…
	traN				PF06986.11	TraN	1.3e-26
IEVmeUSA1	sgaC	8570	8016	-	PF05280.11	FlhC	5.9e-09	Transcriptional activator	MEWQGNSGWLGRWIAARHMALAGYITKIIMIETGLTYKQVRRLYKDLENDGYELKRKSRTFRGGATLIQSHTSKIQASLLMQMYCNIGGEVVLKSVQITALNKAFRMYHAIRKEVPGMKGARWAPFDITDAWCLASELRSGDGMMEYCDTCQCTYFTSVNQRTCVECPFCAAEKSSGKKALTAA
IEVmeUSA1	9	8764	8573	-				hypothetical protein	MKNTVKHKFVWGCAALLFLSVAFLVSQDGVARHDWIYMAALPAVIFALWLQYRQVFGRKNEDE
IEVmeUSA1	10	8937	9197	+				hypothetical protein	MKKLIGWFCLLVTLFFAYKVTGIGGVILLIIPTIVSISAFYSSKCNHQISDDLSSTADYTNNHADDIETPIPDTSRTGEDLRGLPY
IEVmeUSA1	11	9749	9201	-				hypothetical protein	MDKFDLLYDSAFNLIKAAEENQKRVDNSLKVLEARSIELSRTINSINVQFKNGLESASEISSQKIIDNVSYGLEDARTNAIEAARVYKNNARFSVFKLSLTFFMFFLIAGGLLWYFFIKDIPTIEELYQIRAEQKILTERYEKLRKYGDIEFCGDNGTPCVKIDTSGYYKIKGGHYYEVLPK
IEVmeUSA1	12	10462	9749	-				hypothetical protein	MKLYENVVIGNFLYGLGFSIGQALDEKTIPSMINLLQQTPADKVLADVVLEFPGVVRVIEFKNADGSLAKEKEKKKQLELALNNNEYYQGVSRRIHWYVETKPFEKECVNNIKPYLDAFNDDESMFTLETFINDITLSVLNPNEKIKAEELQAYLSLLKSCQGDGKVGTGGIIVSVSSEGIRYVQFSDIMQLRLQHKEFVQEVKNEYESIMKMSLSKKRSRNLQMERDLGDDWEMSL
IEVmeUSA1	13	10887	10525	-				hypothetical protein	MNKALIQLKLRERQLTDELEQIWADMATMPVSEMEISPENITFSQVIDLLKLMILEGEGDWLAGPVERVGDTLVTSAEALRIASQQTGVSFHLLLGSLSRAQRGPRLVYKHEVIILYLNS
IEVmeUSA1	traG	14266	10880	-	PF07916.11	TraG_N	2.9e-77	hypothetical protein	MFTIHSIGDAGFLEQILIAVAMVTGSGDFEKMVSIGLLLGAILVGFQSLFQGAKTWDWHQVFVCWLIYGLAFGATTTVTIEDAYDGDVRVVANVPIGSAAVGSMISEVGYSLTKLFEVAYSPIAPGITEHKFLDSLELLVKLRNTQMQSAMWDAWNNALGGGDVDVNKSLINYVAECTAVKFARGEVTEAQLNTQNWQQALQFQSQLFGTQLFLSPSGPTDETCTTGWVKLSQAIDAAYSAGLSQQTLGYLVGKTDAVNATADALDALHAQNVVTGDYIKAHILQPIVLRGFAQFYSDVHDPYAEIMLKQAEMQRNTQWTAEQNLWMKSIRPLMTLIEGLVYAITPLAAFIMVTGSKGIMLVGKYFQMLIWIQLWMPVMSIINLYIYTQGQEVLSNYLS…
IEVmeUSA1	15	14476	15354	+				hypothetical protein	MKLKQVIALSLAGLMAGCASTVNNTYQTNHSRAYNLARAGGLYDAKDYSISKAQRESLISQGWDASGSALLFNSSKGLGLGWNQSLGFGLATTLFKPKGVMERDSLFGWVPESLASTPEQARQVMSEKALSATEAGLKQTQLNFEIGNRHLHLNVPFVGDYLYSSVQIIAPNQGCPTWEEAGKDLKQTCQINITVYSPADSPQAVPDFVLPQQTGYVFSANDSSDYSRLNVELPKRAKISKVQILSAISQRLPPWIFVFTASEKQENGKYSAPIVWDQGKVQLFVTPENFHM
IEVmeUSA1	16	15463	15359	-				hypothetical protein	MTPLMWGMIGLLGFFSVVTFGSLYLYFKNHGAEQ
IEVmeUSA1	17	15531	15677	+				hypothetical protein	MAKTLEQIIRQEKPAVVQQAKKKAAKIIAEMDKKPLNITKVQHPDRQK
IEVmeUSA1	18	15979	15707	-				FIG01062815: hypothetical protein	MLGQNHAKIHQFDVCGRVYYRGIDYTNREGELVVETLAATSHDEAEQLFRKAVDELAREFNQTVARVEMTFTLDLTLVEDGESDEPYLVH
IEVmeUSA1	19	16388	16071	-				hypothetical protein	MYFSTFVLIMVITVGVIAFGATLVARLLQTGWHSVCRFMRKTRPVQVVSPLVETAEFKNGEWLRPAYACESSVTTGFIEQAPIDGEVVSKPALIAHRVSKLIGRS
IEVmeUSA1	20	16667	17191	+				hypothetical protein	MYIRIIIVCILLTILTTYLWHIHEYQYFYWSLVGCFCVIMLSILTSKADSYIKGMLLILLGISLGMLLPNFMIPVPEFKGDALDDFNKNMWLFKNLVTYSCTGAGGSLIANLANGFLSKTDVEITKNSSPEINKLTEQLMSTRAEMKQLKRYIFLALIIPSATSVIMFSIFLFH
IEVmeUSA1	21	17472	17188	-				hypothetical protein	MEKWVRERAHVYVRHGGKTARRAMVKRLIAALEDIAANEKGVQFPTQVGRAQIHRYYTRHQHLSGVTLRDHFYAFRLLWELLGRVGEPPRPKLV
IEVmeUSA1	mpsA	18458	17493	-	PF12835.7	Integrase_1	2e-17	hypothetical protein	MRSERANPDARNFGLQSRDMSKAGLNALKEGMKSFQSIATIYDRWRVFSTWIKSEQGIKDMRDIDKGHLVTYAAHLNDRYERGEIAPSTAQNYLSAVNRVMEIARGDRQVRVDPVAEGGLPKRSGIASGDRSVSEVAHSVAVGTASERLGALLELQRNFGLRFEESAKLNAVKALREAEKIGSVSVKDGTKGGRARTVPITNATQVIALQRAVAIQDGRSMIPADQSYREFRQDAYREIGLHPVNFHGERHHYAQTRYRELLGAECPVKAGVKHGGAHHEYLAKALGISVEQARTLDKEIRTEVARELGHGRIDVTNSYLG
IEVmeUSA1	23	19342	19211	-				hypothetical protein	MQFLYPKTIKKRLLNTQDIFKNENITQTPPKSHFLMNLTPLSD
IEVmeUSA1	24	19419	19757	+				hypothetical protein	MLEHQRDIPFLVNFAMTRSQAPTIGGHYSQELDMWVDDEHEKPMIEFSHTAELVTKTKVQSESDDESLCALELLTKTFVSPESDDDLQKIRLHELMTKTSVELESDDEGFGL
IEVmeUSA1	25	19777	20724	+	PF08443.11	RimK	2.7e-08	hypothetical protein	MILLVTNQRDLTTDYIVRELKSRGLPYFRLNTENIPQYNCKIGYHHKDDWSINNLTGSSITAAYFRRPGLPEPKTTSRGIDVKEYMQTEWQSLLKSIYARLDEKWLSSPIDISLAEDKPKQLLLANQIGFNVPDNIITNDIKPALELSQTNSLIVKPLRQALLQDEQEKVIFTNRAEGLSEEHTQAVGFSPIIFQQEIKKKYDVRVTVVGNKVFATAIWSQRHTETSVDWRMGGHCDLKHELIILPESVNNQCLQLTKLLNLKFGAIDLICDKNNKYWFLEINPNGQWAWIENQTQAPIARSIVDELVTISRNIS
IEVmeUSA1	26	20721	21389	+				hypothetical protein	MNWNFDLFWPHLKTDKSDKQKIRDALVNDISDIKSYSFENKNDTNTILDEVRRLYDQEQERRSGADGKAGIYIASVTALIAFFSTLTPDIDQDSFKFITIFPFSMAIIQLVRSGLWALNTLKVTQYHLLNWKMLIYKDNIEVNKRLIIELLTSLRANYDLNNKKITNLNMSHATLISSSVWLLVFMILKLIIPLIISNLTVINPEIPEPSLFICSWCNMSFV
IEVmeUSA1	rdfN	21629	21351	-	PF11112.8	PyocinActivator	1.6e-22	hypothetical protein	MNTAFLLMAEYESAVVPLSQISQKYFGLAPQTAKFRANAGKLPVPVFRASQKAEYLVSIQDLAAYIDRMREGAREQSEVGLNERHITPRTYK
IEVmeUSA1	28	23219	21735	-				hypothetical protein	MHSNTQRLPAQRDENPSCLAYHKAVTPADFTDLLGIGREAYCRYVWSPYINPHKSANKPAAWQAIGQRQSGKPVSKLIDIKLQAEGYVAKTGVRTCSLDLFVSPNQFFDWRNTKQLAQFHANWIDIDTVGHDVISQEQQESLFTEVLRILRNKSLPAPTGYVASGSGGMHLYWIYEGVPAYKWRVRIWREISLVLARTLKQARPSDANWIVDFAASRDPARVLRLPGTFHGKSGRIVQAFIGGPLYDFNELAALLVRSEQNQQAIALHQQGRLKELKPKTKAKPAKPPQSKPTKHPGRHTIGQWWFRIYSVICSHARSKGVAEGKRDLHAFILYIALRHIKRSPEDAYQAIKALNDEFIHLTEDELAAYLKTAQQKHYKYSKDSIAEYLESNLGICADF…

## Sheet: IEVchUSA2
IE	ORF	start	stop	strand	Pfam	Pfam name	E-value	predicted function	aa_sequence
IEVchUSA2	1	3	119	+				hypothetical protein	QSSMGATLNLRLNDASMLLYNLLSCKDLSTFCFWLILN
IEVchUSA2	int	205	1302	+	PF00589.22	Phage_integrase	5.7e-16	Phage integrase	MASFTIEKRKTSKGIIRFRCTVRVKKGNDVVYRESRTFGKRSDAKEWGTLLVSKLDTHGLPGRTEKPTIRELILLYLNDSLTAQKIGRSKQYGLNMLVDTDLAKIRADKLTVSDLVTYCKDRTSSGVKPQTVGGDISYLRSVFKSAQPIFSIDVDDSVIRDAYYTLYQLNLIAKSERRSRRPVGDELDRIRAELLNRQEHRAAHIPYLDILEFSILSCMRIGEVCKILWEDVDEKSKAVKVRDRKDPRKKEGNHMWVPLLGDAWDILQRQPKTSTCIFPYNSKSVSAGFQRVRSKLGIHDLKYHDLRREGASRLFEQGFSIEEVAQVTGHRNLNTLWLIYTELYPNRVHEKFNLLQRQKGIVGKG
IEVchUSA2	3	1410	1553	+				Mobile element protein	MPTLLNPLLRKIIQVRADVVYDTKACHQVLSKKGIKPTIPPRSNAGF
IEVchUSA2	4	1581	1712	+				Mobile element protein	MIALKSGHLEEWKQEAGYHQRSLSETEMYRYKKLLSPQLALRD
IEVchUSA2	5	2108	3238	+	PF04575.13	DUF560	1.4e-08	hypothetical protein	MFLFYFLSYTCFANINSLEKHDDFELIVLAQDKIQDNQWEEAIKILRYSVAKHPKNNVLRLQLAISLFKNNEFNDSLKQLLRVRAAEKNKYILSKIDGYIDAIRGAKKTSYNIHLSYETDDNVNGVPRKNFGGWRFQTPKKDNYINYYLSSTSTLPISNGFGIRFDSTLYGKKYRKESEFNKNVYALKVGPIYNTTNSVIYAQLGGERHDAKINENKFLLSTYASNITGKNKKLSFFVEAKFGEERHKELLSNLGYLHFFFPWNYVYSSIGFRLEDVGRFTINKDFLNFHWGYDWDNGISTIIGGAVSYQYGNYRDIFGVEPRAVEIEPDITLWYRNLSFGGLTPRLKISFLDSHSDHPLYDFHKLTYSVFLSKAI
	5				PF04575.13	DUF560	1.2e-09
	5				PF14559.6	TPR_19	5.8e-06
	5
IEVchUSA2	6	3251	4180	+	PF01298.18	TbpB_B_D	1.6e-06	Surface antigen variable number	MNFKLSILVLSVILWGCSSGGKVASPWQPAPQQPTPEQPAPEQPAPEQPTPEQPAPEQPSPEQPSPEQPSPEQPSPEQPSPEQPSPEQPDVYTGRIITRDSYVNGNKLINDGFNGDSGIYTISVDTGTPVITPNTSENEHITGHQLQSLSSDDKLLGYYGYVLSYADREILGQNEKYHRSDYILAMNESEINKPTASAQYHGNVFYDRDGAVGQKANIDLFYDSNKSMLTGTITGDSQRDFNFLINNDQKSNNVFEDGTFIAPLTEPSQGSMQGVLNGAFYGKNGEVAAGTIMSSDNESWGGVFGAKVQ
IEVchUSA2	7	4610	4759	+				hypothetical protein	MRLSFLKRKGAEACPQLSVSIAGIELTGSKNILQIFAMKNAASVPLVDR
IEVchUSA2	traN	7642	4886	-	PF06986.11	TraN	5.8e-14	hypothetical protein	MALLLTVTMSMLPIHTYATDGQNPDISSVGKEAQTFGQDLANSFRANSGSVQNGTISMPTLKDGQFQMNGGSQINVNELFPGTSGGDGQPDSYYFPDANKPDVDMLQGIYDSGDDMDDVGNSAKGALWSDANSADPSISGAAYKVLLDAANRSRPDFSKDPILNLSKKTYEDMDLIADGFGDCSAETTINQNTINAHVPEYERCQRVVDQSADCEVAHDYDASVVKHYDGPYNLKSCGEGCTELWIGKIGDDYWAGNCKIYEEYTRVQVSNPDAIVSATLEYAKWDDYMQVWVGKSGQETKVWSGPDGNFPPETAGKCELSTSWERNLNVDVTPYFKNVKDGDVVTFKIRVSVTGEGEGYGRIKLRYDPSKAITKDEWSPQSCMDSAKGVSDGFAQGEI…
	traN				PF06986.11	TraN	4.8e-26
IEVchUSA2	sgaC	8301	7759	-	PF05280.11	FlhC	1.4e-08	Transcriptional activator	MEKSTDYKSGWLGRWIAARHMALAGYITKIIMIETGLTYKQVRRLYQDIENDGYELERRSRTFRGGATLIHSHTSKIQASLLMQLYRNIGGENVIRSIDIKALNKAFRMYHAIRKEVPGMKGARWAPFDITDAWCLASELRCGDAMLEQCDNCECTYFTSVNQRTCVECPFCVADKSKAA
IEVchUSA2	10	8492	8304	-				hypothetical protein	MKNTKKNKLVWFVAALFSLSIASLITLDGVGRSDWLYAAALPIVIAALWMQYRNLFANSKEA
IEVchUSA2	11	8664	8924	+				hypothetical protein	MKRIFGWSIVLATLFAAYKIAGNGGLILSLIPLTILIAIFANRHPRDAGSQGVNFQESVNFDDQEDVSLPIPNASDTGSDWRGIPY
IEVchUSA2	12	9331	8975	-				hypothetical protein	MNTALVQLKLRERQLQDELEQVWASMDSLLEAHEVCGPITPTLVINTLKLMMLEGYGDWLVTPVERAADALVTSAEALKVASRETGICQHLLRGWLSRAQRHPALACRDGKLILRVEG
IEVchUSA2	traG	12771	9328	-	PF07916.11	TraG_N	1.3e-96	hypothetical protein	MGAFSIHSIGDSAFLEQILIAVSMITGTGDFEKMVSIGLLLGVLIICIQSVFQGARQINFQQVLLGWLIYACSFGPTTTVTIEDAYTGEVRVVANVPLLVGFAGGMISNVGYTITNLFETGYGVIVPNVTESHFSETLKLLNDVRRRAYDTGVFTALNAANGGGYVDVRLSWNNYIRECTLTKVDLRLMSLDELMNRPTDTALRFNSQLYGTRLYLSVSNPDGADYTCTDGWVAISNATENLNSPVVVDALNNLLGIDTSAGDDAITKIGDSLQAMGASTTSSIDYLKAAVLEPLYYEAAAGRYQDLQDYGSALMINQAIQQRNTQWAAEQSMFMTVVRPMLTFFEGFIYAITPIIAFIIVMGSFGLQLAGKYVQTILWIQLWMPVLSIINLFVHTAAS…
IEVchUSA2	traH	14277	12784	-	PF06122.11	TraH	4e-92	IncF plasmid conjugative transfer pilus assembly protein TraH	MPIIGGYSGANDYPQIEVEMSHKKKSLKILLVSFSVTATLASANVAANGLQAQMDKLFNEMSNTTPPGVYETQRRGVISGGRLTSKTKIFDENLVSFAPPSWKAGCGGVDLFGGSLSFVNADQIVQLMRAVAANAKGYAFQLALDNVFPDGAKWIENFQKKVQELNQHLSNSCQLAQGLVTNPTSSLDVAQKTGGIIKSAAIGLYEDIFSATSEKDGVSAPETTKQNAPQEYEKQIGNILWKQFKKNGAASWFQYGDNTLLEAIMSLTGTVIIGDLIDDPNSSSSGSKTNPIQSLPGNKITLSDLIFGGTVEIYSCGSDTNNCIEAGSGGSGTKSVELKGIKNKITDMLLGTSSTPGVIYKYATNSGTLTGAEKAFVSNLPNGVGTIIRNLSVLSRDGA…
IEVchUSA2	15	14448	15323	+				hypothetical protein	MTKKLTVIILAAGLASGCATTTSSYQYKGDHSRAYNLAQAGGLYDARDYDIPKDQRDGVMSKGWDVTGDALLFNSGHGLGLDWGKSLGLGLLTSAFAPKGVMERDSVFGWIPETQAGDAGEAWELMSNTLLDGIEKSLQQANVKYIVDNSNLHQDLPLVSEYIFSSVRIVAPEHGCPDWETANRDYDQSCYVATTVYAPTKAPRKAPDFVAGEQSGYGFYADDETDYSRIKVNIPKGSSLDKNQLLAGISRELPSWAFIFVASQKLDTGGYTAPVILTAGKAELFITPDQG
IEVchUSA2	16	15326	15715	+				hypothetical protein	MWHDALEIGLLPLEETGLYCDGMTYVISHVLRKADIPHRCYMGYVKGEKRGDLVAPHCWVELEGDGDWIVDLRLRTWLGDDDEVPHGVFQLAGWSRFTYRGQSMAGIDLDEEAVEAMTDGKLSHVKVHR
IEVchUSA2	17	15861	15751	-				hypothetical protein	MDAFTIAMLSLLAFFTVVTFGSLYLYNKSRKNGSER
IEVchUSA2	18	15927	16079	+				hypothetical protein	MARTLEQLLGQEKPEVVAEARRKASEMLRILDEKTMAKQDYEADSVDSYP
IEVchUSA2	19	16765	16208	-				hypothetical protein	MLNRDTRLGKNSTRTLRLSKMGRSSVFAEPLRLVILENLSKEYLNMTYHLHLNFENREYFLSDGAWSTEETIQGLLLPIAAHRAADEKDAWSAIDEVKSLIDEVLIKVDVEWNDRMTQKPTIIYQDGVKSLISNLQKEFFINSFWAYFNGKKRTAQAELNLEEAFSTELKQLEHEGSFIFKGVDN
IEVchUSA2	20	16928	16758	-				hypothetical protein	MEETTTITTELSDRHAWALAQLVKRIGWNEVRINASDDDDAYLMREALSALQNSLA
IEVchUSA2	21	17305	16988	-				FIG01062815: hypothetical protein	MPGWAKSRLLNSWRMKMLVQTKTEIHQFDVCGRVYYREVNYTGSEGELVAETVEALSHDEAETVFRNNLVEHAREFNLTVDRVEITFTIDLTIAESDSDEPFLVH
IEVchUSA2	22	17676	17359	-				hypothetical protein	MYFSTFVLIMIVTVGVIAFGASIVAKLLKAALMAVYRSLRKTRPVRVVSPLATVSSSLNGEWLRATSGSNQSGVFDAIECAPLEGELVSERAAIASNKKFLSAKV
IEVchUSA2	23	18009	17755	-				hypothetical protein	MSKIEVNGLILPLNDAHVHQRRGVTAARTESSEPLHITILRCLDGRHTKTYCGLARADNSEDFVKIMEWGDKFEPIVDWFNTVQ
IEVchUSA2	24	18597	18460	-				hypothetical protein	MRTSNTHYGLLYLFTLVKINLRHVKLACYNQLVIVFTGLPKFNLS
IEVchUSA2	25	20539	18617	-	PF18476.1	PIN_8	9.3e-38	hypothetical protein	MQLGHYELDTTIDEYQRKIAEIVSNKRTLIFFDTNILAYLYKLHANARNEFYAWSDSVIKDNRLFIPGWAASEYSNRVTTNKLDDYTNKSNNASPDKAKKMYEALYEIASLFVDSDILARSNFEGGREKFLDDFLRTIKSLDTFTRVFNTQFKVGDVHNEITKHFSTVVLNSNLTELCVKANREGDARFEHRLPPGFKDGGKGENRFGDLIIWYEILSKSKELKNDFEHVVFLSNDEKSDWVYAPKFRANTNSGAKKFVSNKNPVIKIADPRLVTEFSNSLGHSNFTICSLALLIESLSKTEPKRFTNLAGAIQINIQETSTPEKEVIESAELATEPAELAAEPAEVVAEPAEVVAEPAEVVAEPAEVVAEPAEVVAGPAEEETLIFEYNQEALQDSLY…
IEVchUSA2	26	21257	20973	-				hypothetical protein	MEKWVRERSHVYVRHGGKTARRAMVKRLIAILEDIAANEKGVKSPSQVGRAHIHRYYARHQRLSATTLRDHFYAFRLLWELLGRAGDPPRPKDG
IEVchUSA2	mpsA	22242	21277	-	PF12835.7	Integrase_1	6.2e-18	Mobile element protein	MRSERTNPDSRNFGLRSRDMGKAGLNALKEVMKSFQSIATIHDRWSVFSAWIKSEQGIKDMRDIEKAHLVAYAAHLNDRYERGEIAPSTAQNYLSAVNRVMEIARGDRQVRVDPVSEGGLPKRSGIATGDRSVSEAAHNAAMGAISERLGALLELQRNFGLRFEESAKLDAARALREAEKTGSVSIKDGTKGGRARTVPITNDAQVSALQRAAAIQDGRSMIPAEQNYREFRQEAYREIGRHPVNFHGERHHYAQTRYRDLLGAECPVKAGIKHGRAHHEYLAKELGVSVAHARMLDQEIRSEVARELGHGRIDVTNSYLG
IEVchUSA2	28	22760	22431	-				hypothetical protein	MLCRVLGAQFRAAKYKRTPSKYQNEYRIFRLTRNAPVSVAIGVNRDGGIAPDGSLVPQRLKAFAPRTNVREQYRLRRLARFALPFQRMTRQYQPDLLAVCSVGTDQPVE
IEVchUSA2	29	22928	23074	+				hypothetical protein	MKAYALNFEVMLFWASYRFTIHILINLIVASSSSENGFSVGFGWCFYS
IEVchUSA2	30	24840	23215	-	PF00580.21	UvrD-helicase	2.6e-11	ATP-dependent DNA helicase pcrA (EC 3.6.1.-)	MTLEPNALRAAKEQVSCLALTAGPGAGKTEMLAQRADFLLRTGNCRYPKRILAISFKVDASKNLKERIQRRCGQELASRFDSYTFHAFAKRIIDRFRVVLTGNDALDADYTIGERRITRRQITFRELVPLAIQIVNISSVAKNAIRQTYSDVFLDEFQDCTDQQYELVKVVFQGTSIRLTAVGDTKQKIMGWAGALDGIFQTFAVDFNAVPLNMYRNFRSKPCLLRMQNEIIRVLDPSSVMPEEQLEGEEGEVFAWEFDNAQVEAEYLANLIDNWIRLEEIPLSEIAVLVSKQLDLYAVNLMSELDNRGIPYRNEQQMQDITVEPVARLIVDYLSCLYGQREPKAWVRLMEQLIPFADDEIQSVVRQDFQQFIKEQRKEAATIGGVDEHFSGWWGFVRR…
	30				PF00580.21	UvrD-helicase	1.5e-14
	30				PF13361.6	UvrD_C	2.8e-10
	30				PF13361.6	UvrD_C	1.8e-13
	30				PF13245.6	AAA_19	1.9e-20
	30				PF13538.6	UvrD_C_2	5.1e-09
IEVchUSA2	31	26777	24873	-	PF13304.6	AAA_21	1.4e-12	putative exonuclease	MKLQYIRLSNFQSFGARPTKLTLDDITYLIGPNGSGKTAVLQALCRLFAFDPSLRRIQRSDFHVPHDEQESPEERELWIEADFSFPELEDEEDNSTVAPHFSHMRLDEPDGVPRVRYRLTATMGFDGDIDESFVYVTEVEQDGSPLNPQTVPRSERNQIQVHYLPARRDPSDHITYGTNALLGRLLRAVNWDDEREEIKELTDQISDNLAGNPSVDAFSSHLKETWGALHKGSYFTDPRITFVASEIEALLRHLSVSFSPGHDENFVDFSRLSDGQKSMLYLSLVLSSQAIGRSVLAGEEDSFDPAKLRPPVFTLIALEEPENSLSPHFLGRIVTALNTMTCNEDAQALIATHAPSMLRRVDPEHIRYLRLTESRKSRITRIKLPDETDEAHKFVRQAV…
	31				PF13175.6	AAA_15	6.9e-10
	31				PF13175.6	AAA_15	5.1e-08
	31				PF11398.8	DUF2813	5.9e-12
	31				PF02463.19	SMC_N	1.4e-10
	31				PF13476.6	AAA_23	7.7e-07
	31
IEVchUSA2	32	27754	26894	-				hypothetical protein	MKILILFAHGLHTFRDDMSIDTATYCKNYTERYLNRLKEKNLWPSWHPVMECMLKRHDEMADVYREIMRNPHFEAECLTKYDRELRGNSALMLTLEAFWNSRKEYGQEPVTEKRAHQKELTELHECIQDRALMLAEDMRRYKTLLAQGRYEHESYTTIVELMHSAADGNGHYWMYVKDELEKLDSEYDNKYWPKPEDLIQAVAEHYASVPLPVSVELPQSVMDGRRALIKDYVLALELELKTTDQIPSFRLSHSAMATLTNVVLELPADAMVTGETIRQIRNRYKS
IEVchUSA2	rdfN	28042	27812	-	PF11112.8	PyocinActivator	5e-22	FIG00640518: hypothetical protein	MNTAFLLMAEYELAVVPLSQISQKYFGLAPQTAKFRANAGKLPVPVFRASQKAEYLVSIQDLAEYIDRMREGAREL
IEVchUSA2	34	29650	28148	-				hypothetical protein	MRSGGSVHSNTQRLPAQRDENPSCLAYHKAVTPADFTDLLGIGREAYCRYVWSPHINPHKSANKPAAWQAIGQRQSGKPVSKLIDIKLQAEGYVAKTGLRTCSLDLFVSPNQFFDWRNTKQLAQLHSNWIDIDTVGHDVISQEQQESLFNEVLQILREQSLPAPTGYVASGSGGMHLYWIYEGVPAYKWRIRVWREISLVLARTLKQARRSDARWIVDFAASRDPARVLRLPGTFHGKSGWVVQAFIGGPLYDFNELATLLVRSEQNQQAIALHQQGQLEDLKPKTKAKPAKPLKSKPTKHPGRHTIGQWWFRIYSVICSHARSEGIAEGKRDLHAFILYIALRHIKRSPEDAYQAIKALNAEFIHLTEDELAAYLKTAQQKHYKYTKDSIAEYLESNL…
IEVchUSA2	35	29704	29898	+				hypothetical protein	MLHFPRIEDINPRGVGAPFERVLFYLSSSLLVCVASGGIRISHVNISCPTAGPSIIHYPIKSIS

## Sheet: IEVchSwe1
IE	ORF	start	stop	strand	Pfam	Pfam name	E-value	predicted function	aa_sequence
IEVchSwe1	1	3	119	+				hypothetical protein	QSSMGATLNLRLNDASMLLYNLLSCKDLSTFCFWLILN
IEVchSwe1	int	205	1302	+	PF00589.22	Phage_integrase	5.7e-16	Phage integrase	MASFTIEKRKTSKGIIRFRCTVRVKKGNDVVYRESRTFGKRSDAKEWGTLLVSKLDTHGLPGRTEKPTIRELILLYLNDSLTAQKIGRSKQYGLNMLVDTDLAKIRADKLTVSDLVTYCKDRTSSGVKPQTVGGDISYLRSVFKSAQPIFSIDVDDSVIRDAYYTLYQLNLIAKSERRSRRPVGDELDRIRAELLNRQEHRAAHIPYLDILEFSILSCMRIGEVCKILWEDVDEKSKAVKVRDRKDPRKKEGNHMWVPLLGDAWDILQRQPKTSTCIFPYNSKSVSAGFQRVRSKLGIHDLKYHDLRREGASRLFEQGFSIEEVAQVTGHRNLNTLWLIYTELYPNRVHEKFNLLQRQKGIVGKS
IEVchSwe1	3	1410	1553	+				Mobile element protein	MPTLLNPLLRKIIQVRADVVYDTKACHQVLSKKGIKPTIPPRSNAGF
IEVchSwe1	4	1581	1712	+				Mobile element protein	MIALKSGHLEEWKQEAGYHQRSLSETEMYRYKKLLSPQLALRD
IEVchSwe1	5	2081	3238	+	PF04575.13	DUF560	1.1e-08	hypothetical protein	MKKMLISLLMFLFYFLSYTCFANINSLEKHDDFELIVLAQDKMQDNQWEEAIKILRYSVAKHPKNNVLRLQLAISLFKNNEFNDSLKQLLRVRAAEKNKYILSKIDGYIDAIRGAKKTSYNIHLSYETDDNVNGVPRKNFGGWRFQTPKKDNYINYYLSSTSTLPISNGFGIRFDSTLYGKKYRKESEFNKNVYALKVGPIYNTTNSVIYAQLGGERHDAKINENKFLLSTYASNITGKNKKLSFFVEAKFGEERHKELLSNLGYLHFFSPWNYVYSSIGFRLEDVGRFTINKDFLNFHWGYDWDNGISTIIGGAVSYQYGNYRDIFGVEPRAVEIEPDITLWYRNLSFGGLTPRLKISFLDSHSDHPLYDFHKLTYSVFLSKAI
	5				PF04575.13	DUF560	1.2e-09
	5				PF14559.6	TPR_19	5.1e-06
IEVchSwe1	6	3251	4120	+	PF01298.18	TbpB_B_D	1.5e-06	Outer membrane lipoprotein A precursor	MNFKLSILVLSVILWGCSSGGKVASPWQPAPQQPTPEQPAPEQPAPEQPTPEQPAPEQPSPEQPSPEQPDVYTGRIITRDSYVNGNKLINDGFNGDSGIYTISVDTGTPVITPNTSENEHITGHQLQSLSSDDKLLGYYGYVLSYADREILGQNEKYHRSDYILAMNESEINKPTASAQYHGNVFYDRDGAVGQKANIDLFYDSNKSMLTGTITGDSQRDFNFLINNDQKSNNVFEDGTFIAPLTEPSQGSMQGVLNGAFYGKNGEVAAGTIMSSDNESWGGVFGAKVQ
IEVchSwe1	7	4541	4699	+				hypothetical protein	MRLMRLSFLKRKGAEACPQLSVSIAGIELTGSKNILQIFAMKNAASVPLVDR
IEVchSwe1	traN	7582	4826	-	PF06986.11	TraN	5.8e-14	hypothetical protein	MALLLTVTMSMLPIHTYATDGQNPDISSVGKEAQTFGQDLANSFRANSGSVQNGTISMPTLKDGQFQMNGGSQINVNELFPGTSGGDGQPDSYYFPDANKPDVDMLQGIYDSGDDMDDVGNSAKGALWSDANSADPSISGAAYKVLLDAANRSRPDFSKDPILNLSKKTYEDMDLIADGFGDCSAETTINQNTINAHVPEYERCQRVVDQSADCEVAHDYDASVVKHYDGPYNLKSCGEGCTELWIGKIGDDYWAGNCKIYEEYTRVQVSNPDAIVSATLEYAKWDDYMQVWVGKSGQETKVWSGPDGNFPPETAGKCELSTSWERNLNVDVTPYFKNVKDGDVVTFKIRVSVTGEGEGYGRIKLRYDPSKAITKDEWSPQSCMDSAKGVSDGFAQGEI…
	traN				PF06986.11	TraN	4.8e-26
IEVchSwe1	sgaC	8241	7699	-	PF05280.11	FlhC	1.4e-08	Transcriptional activator	MEKSTDYKSGWLGRWIAARHMALAGYITKIIMIETGLTYKQVRRLYQDIENDGYELERRSRTFRGGATLIHSHTSKIQASLLMQLYRNIGGENVIRSIDIKALNKAFRMYHAIRKEVPGMKGARWAPFDITDAWCLASELRCGDAMLEQCDNCECTYFTSVNQRTCVECPFCVADKSKAA
IEVchSwe1	10	8432	8244	-				hypothetical protein	MKNTKKNKLVWFVAALFSLSIASLITLDGVGRSDWLYAAALPIVIAALWMQYRNLFANSKEA
IEVchSwe1	11	8604	8864	+				hypothetical protein	MKRIFGWSIVLATLFAAYKIAGNGGLILSLIPLTILIAIFANRHPRDAGSQGVNFQESVNFDDQEDVSLPIPNASDTGSDWRGIPY
IEVchSwe1	12	9271	8915	-				hypothetical protein	MNTALVQLKLRERQLQDELEQVWASMDSLLEAHEVCGPITPTLVINTLKLMMLEGYGDWLVTPVERAADALVTSAEALKVASRETGICQHLLRGWLSRAQRHPALACRDGKLILRVEG
IEVchSwe1	traG	12711	9268	-	PF07916.11	TraG_N	1.3e-96	hypothetical protein	MGAFSIHSIGDSAFLEQILIAVSMITGTGDFEKMVSIGLLLGVLIICIQSVFQGARQINFQQVLLGWLIYACSFGPTTTVTIEDAYTGEVRVVANVPLLVGFAGGMISNVGYTITNLFETGYGVIVPNVTESHFSETLKLLNDVRRRAYDTGVFTALNAANGGGYVDVRLSWNNYIRECTLTKVDLRLMSLDELMNRPTDTALRFNSQLYGTRLYLSVSNPDGADYTCTDGWVAISNATENLNSPVVVDALNNLLGIDTSAGDDAITKIGDSLQAMGASTTSSIDYLKAAVLEPLYYEAAAGRYQDLQDYGSALMINQAIQQRNTQWAAEQSMFMTVVRPMLTFFEGFIYAITPIIAFIIVMGSFGLQLAGKYVQTILWIQLWMPVLSIINLFVHTAAS…
IEVchSwe1	traH	14160	12724	-	PF06122.11	TraH	3.5e-92	IncF plasmid conjugative transfer pilus assembly protein TraH	MSHKKKSLKILLVSFSVTATLASANVAANGLQAQMDKLFNEMSNTTPPGVYETQRRGVISGGRLTSKTKIFDENLVSFAPPSWKAGCGGVDLFGGSLSFVNADQIVQLMRAVAANAKGYAFQLALDNVFPDGAKWIENFQKKVQELNQHLSNSCQLAQGLVTNPTSSLDVAQKTGGIIKSAAIGLYEDIFSATSEKDGVSAPETTKQNAPQEYEKQIGNILWKQFKKNGAASWFQYGDNTLLEAIMSLTGTVIIGDLIDDPNSSSSGSKTNPIQSLPGNKITLSDLIFGGTVEIYSCGSDTNNCIEAGSGGSGTKSVELKGIKNKITDMLLGTSSTPGVIYKYATNSGTLTGAEKAFVSNLPNGVGTIIRNLSVLSRDGATLFATESSGAIALTMMYSF…
IEVchSwe1	15	14388	15263	+				hypothetical protein	MTKKLTVIILAAGLASGCATTTSSYQYKGDHSRAYNLAQAGGLYDARDYDIPKDQRDGVMSKGWDVTGDALLFNSGHGLGLDWGKSLGLGLLTSAFAPKGVMERDSVFGWIPETQAGDAGEAWELMSNTLLDGIEKSLQQANVKYIVDNSNLHQDLPLVSEYIFSSVRIVAPEHGCPDWETANRDYDQSCYVATTVYAPTKAPRKAPDFVAGEQSGYGFYADDETDYSRIKVNIPKGSSLDKNQLLAGISRELPSWAFIFVASQKLDTGGYTAPVILTAGKAELFITPDQG
IEVchSwe1	16	15266	15694	+				hypothetical protein	MWHDALEIGLLPLEETGLYCDGMTYVISHVLRKADIPHRCYMGYVKGEKRGDLVAPHCWVELEGDGDWIVDLRLRTWLGDDDEVPHGVFQLAGWSQFTYKGKPMVDIKLDEEIVAAMTDGKLSHVKVPERNDYSVPFLRDLL
IEVchSwe1	17	15830	15988	+				hypothetical protein	MARTLEQLLEQEKPEVVAEAKRKASVMLRIMDKQTTAKQDHKADSDISSSQK
IEVchSwe1	18	16298	16029	-				FIG01062815: hypothetical protein	MLGQTKTEIHQFDVCGRVYYRGVNYTEKEGELAVETVEASSHDEAEKMFKSLQDEYACECNRTVERVDITFTIDLTIAESDNDEPYLVI
IEVchSwe1	19	16717	16400	-				hypothetical protein	MYFSTFVLIMIVTVGVIAFGASIVAKLLKAVSMAVYRFLRKTRPVRVVSPLATVSSSLNGEWLRSTSGSNQSGVFDAIECAPLEGELVSERAAIASNKKFLSAKV
IEVchSwe1	20	17049	16777	-				hypothetical protein	MSKIEVNGLILPLNDAHVHQRCGVTAARTESGEPLHITVLRCLGGRHTKTYCGLARADNSEDFVKIMEWGDKFEPIVDWFNTVHKSFPIP
IEVchSwe1	21	17867	17358	-				hypothetical protein	MIKSGDIVLIDTNVILESHRLSCWGHLVQEFELHTVTKVLEETQNGYCNRSTQIDYGTLKDSFHHVYDVTQVDLLTCDMTYPNAKIMTLDPGERDLITYATSLGKDCWLLCSPDKAAMRTTHALGCLDSVVSLETMLSITSLQLKSKLRDNYTENWNSRTKTSIKLGAF
IEVchSwe1	22	18983	17877	-	PF06114.13	Peptidase_M78	4.7e-10	hypothetical protein	MLSVNTMVERLVAYRLLKNVNQDELATAMGFNARQTLSAIEKYERALKPEELLKALDYLKVNFEDFVDPYSLVGEAVYSWRQTDSSQDTLESFEADTSRIIALYRDLHKQFSSKKPSVLLPKISIKKTSSFDEAEQIGQSLADELELGDYPAERLEDQLFDKFNIATLYLDMPSSVSGAATKLNDMFVILANRNEVIGRINFDIAHETFHCLTWDAIPPAYIEKAYSSVNRPHEEKLADAFASALLMPKKNIEKHFPNSSEFITEDSINVLATKFGVSSQAMKWRLKSLRKMTQKQVQSLDERLLINNGNLVNSNKPKRYNAQFVDYLYKAIDTGYLSVRKISSTLKISFDELSLLFKDYGKDSPFDL
	22				PF01381.22	HTH_3	1.4e-07
IEVchSwe1	23	19426	19097	-				hypothetical protein	MEKWVRERSHVYVRHGGKTARRAMVKRLIAILEDIAANEKGVKSPSQVGRAHIHRYYVRHQRLSATTLRDHFYAFRFLWELLGRAGDPPNPPKKAHLIDNQADTAFLDR
IEVchSwe1	mpsA	20411	19446	-	PF12835.7	Integrase_1	2.9e-17	Mobile element protein	MRSERTNPDSRNFGLRSRDMGKAGLNALKEGMKSFQSIATIHDRWSVFSAWIKSEQGIKDMRDIEKAHLVAYAAHLNDRYERGEIAPSTAQNYLSAVNRVMEIARGDRQVRVDPVSEGGLPKRSGIATGDRSVSEAAHNAAMGAISERLGALLELQRNVGLRFEESAKLDAARALREAEKTGSVSIKDGTKGGRARTVPITNDAQVSALQRAAAIQDGRSMIPAEQNYREFRQEAYREIGRHPVNFHGERHHYAQTRYRDLLGAECPVKAGIKHGRAHHEYLAKELGVSVAHARMLDQEIRSEVARELGHGRIDVTNSYLG
IEVchSwe1	25	20501	20839	+				hypothetical protein	MLRPTLGISPRHRADKPMPTVISYERYCYGANYSFHWLVCPDGTNCQQIRLVLSCHSLERKREARQPPKAVLFAHIRARGESLEPLRHKASVGGYTPVSVYADGDRDGGIPS
IEVchSwe1	26	21097	21243	+				hypothetical protein	MKAYALNFEVMLFWASYRFTIHILINLIVASSSSENGFSVGFGWCFYS
IEVchSwe1	27	23045	21384	-	PF00580.21	UvrD-helicase	2.7e-11	ATP-dependent DNA helicase pcrA (EC 3.6.1.-)	MISSDAWLPADGLTLEPNALRAAKEQVSCLALTAGPGAGKTEMLAQRADFLLRTGNCRYPKRILAISFKVDASKNLKERIQRRCGQELASRFDSYTFHAFAKRIIDRFRVVLTGNDALDADYTIGERRITRRQITFRELVPLAIQIVNISSVAKNAIRQTYSDVFLDEFQDCTDQQYELVKVVFQGTSIRLTAVGDTKQKIMGWAGALDGIFQTFAVDFNAVPLNMYRNFRSKPCLLRMQNEIIRVLDPSSVMPEEQLEGEEGEVFAWEFDNAQVEAEYLANLIDNWIRLEEIPLSEIAVLVSKQLDLYAVNLMSELDNRGIPYRNEQQMQDITVEPVARLIVDYLSCLYGQREPKAWVRLMEQLIPFADDEIQSVVRQDFQQFIKEQRKEAATIGGVG…
	27				PF00580.21	UvrD-helicase	1.6e-14
	27				PF13361.6	UvrD_C	2.9e-10
	27				PF13361.6	UvrD_C	1.9e-13
	27				PF13245.6	AAA_19	2e-20
	27				PF13538.6	UvrD_C_2	5.2e-09
IEVchSwe1	28	24946	23042	-	PF13304.6	AAA_21	1.4e-12	putative exonuclease	MKLQYIRLSNFQSFGARPTKLTLDDITYLIGPNGSGKTAVLQALCRLFAFDPSLRRIQRSDFHVPHDEQESPEERELWIEADFSFPELEDEEDNSTVAPHFSHMRLDEPDGVPRVRYRLTATMGFDGDIDESFVYVTEVEQDGSPLNPQTVPRSERNQIQVHYLPARRDPSDHITYGTNALLGRLLRAVNWDDEREEIKELTDQISDNLAGNPSVDAFSSHLKETWGALHKGSYFTDPRITFVASEIEALLRHLSVSFSPGHDENFVDFSRLSDGQKSMLYLSLVLSSQAIGRSVLAGEEDSFDPAKLRPPVFTLIALEEPENSLSPHFLGRIVTALNTMTCNEDAQALIATHAPSMLRRIDPEHIRYLRLTESRKSRITRIKLPDETDEAHKFVRQAV…
	28				PF13175.6	AAA_15	6.9e-10
	28				PF13175.6	AAA_15	5.1e-08
	28				PF11398.8	DUF2813	5.9e-12
	28				PF02463.19	SMC_N	1.7e-10
	28				PF13476.6	AAA_23	7.7e-07
IEVchSwe1	29	25923	25063	-				hypothetical protein	MKILILFAHGLHTFRDDMSIDTATYCKNYTERYLNRLKEKNLWPSWHPVMECMLKRHDEMADVYREIMRNPHFEAECLTKYDRELRGNSALMLTLEAFWNSRKEYGQEPVTEKRAHQKELTELHECIQDRALMLAEDMRRYKTLLAQGRYEHESYTTIVELMHSAADGNGHYWMYVKDELEKLDSEYDNKYWPKPEDLIQAVAEHYASVPLPVSVELPQSVMDGRRALIKDYVLALELELKTTDQIPSFRLSHSAMATLTNVVLELPADAMVTGETIRQIRNRYKS
IEVchSwe1	rdfN	26211	25981	-	PF11112.8	PyocinActivator	1.1e-22	FIG00640518: hypothetical protein	MNTAFLLMAEYESAVVPLSQISQKYFGLAPQTAKFRANAGKLPVPVFRASQKAEYLVSIQDLAEYIDRMREGAREL
IEVchSwe1	31	27801	26317	-				hypothetical protein	MHSNTQRLPAQRDENPSCLAYHKAVTPADFTDLLGIGREAYCRYVWSPHINPHKSANKPAAWQAIGQRQSGKPVSKLIDIKLQAEGYVAKTGLRTCSLDLFVSPNQFFDWRNTKQLAQLHSNWIDIDTVGHDVISQEQQESLFTEVLQILREQSLPAPTGYVASGSGGMHLYWIYEGVPAYKWRIRVWREISLVLARTLKQARRSDARWIVDFAASRDPARVLRLPGTFHGKSGWVVQAFIGGPLYDFNELATLLVRSEQNQQAIALHQQGQLEDLKPKTKAKPAKPLKSKPTKHPGRHTIGQWWFRIYSVICSHARSEGIAEGKRDLHAFILYIALRHIKRSPEDAYQAIKALNAEFIHLTEDELAAYLKTAQQKHYKYTKDSIAEYLESNLGIASDF…

[truncated: 12 more sheets: IEVchN2817, IEVchUSA5, IEVchBra2, IEVchN2708, IEVvuUSA1, IEVpaChn2, IEVpaChn1, IEVpaBan1a, IESenUSA1, IEEcoMOD1, IEPplInd1, GIVchO27-1]
