# Supplementary material for: Genomic islands targeting dusA in Vibrio species are distantly related to Salmonella Genomic Island 1 and mobilizable by IncC conjugative plasmids
Source: PLoS Genet. 2021 Aug 20;17(8):e1009669. doi: 10.1371/journal.pgen.1009669 (PMC8409611; doi:10.1371/journal.pgen.1009669)
Supplement: S1 Matrix — (TXT) [file pgen.1009669.s011.txt]

MEME version 4

ALPHABET= ACGT

strands: + -

MOTIF AcaCD
letter-probability matrix: alength= 4 w= 28 nsites= 16 E= 7.7e-040
0.250000 0.000000 0.187500 0.562500 
0.562500 0.000000 0.062500 0.375000 
0.375000 0.062500 0.062500 0.500000 
0.187500 0.125000 0.437500 0.250000 
0.125000 0.187500 0.000000 0.687500 
0.187500 0.000000 0.812500 0.000000 
0.062500 0.937500 0.000000 0.000000 
0.000000 0.937500 0.000000 0.062500 
0.062500 0.937500 0.000000 0.000000 
0.500000 0.187500 0.187500 0.125000 
0.875000 0.000000 0.062500 0.062500 
0.875000 0.000000 0.000000 0.125000 
0.750000 0.000000 0.000000 0.250000 
0.437500 0.000000 0.000000 0.562500 
0.000000 0.000000 0.937500 0.062500 
0.000000 0.000000 1.000000 0.000000 
0.187500 0.000000 0.812500 0.000000 
0.000000 1.000000 0.000000 0.000000 
0.687500 0.125000 0.187500 0.000000 
0.375000 0.250000 0.375000 0.000000 
0.125000 0.187500 0.125000 0.562500 
0.187500 0.000000 0.000000 0.812500 
0.750000 0.187500 0.000000 0.062500 
0.062500 0.687500 0.250000 0.000000 
0.687500 0.062500 0.250000 0.000000 
0.000000 0.562500 0.437500 0.000000 
0.312500 0.375000 0.312500 0.000000 
0.062500 0.000000 0.625000 0.312500 
